# Supplementary material for: Bis(2,S-dimethyl­dithio­carbazate-κ2 N 3,S)(nitrato-κO)copper(II) nitrate
Source: Acta Crystallogr Sect E Struct Rep Online. 2012 May 19;68(Pt 6):m779–80. doi: 10.1107/S1600536812021423 (PMC3379110; doi:10.1107/S1600536812021423)
Supplement: Supplementary file 1 [file e-68-0m779-sup1.cif]

##############################################################################
#                                                                            #
# This CIF contains the data in a paper accepted for publication in          #
# Acta Crystallographica Section E. It conforms to the requirements of       #
# Notes for Authors for Acta Crystallographica Section E, and has been       #
# peer reviewed under the auspices of the IUCr Commission on Journals.       #
#                                                                            #
# Full details of the Crystallographic Information File format               #
# are given in the paper "The Crystallographic Information File (CIF):       #
# a New Standard Archive File for Crystallography" by S. R. Hall, F. H.      #
# Allen and I. D. Brown [Acta Cryst. (1991), A47, 655-685].                  #
#                                                                            #
# The current version of the core CIF dictionary is obtainable from          #
# ftp://ftp.iucr.org/pub/cif_core.dic.                                       #
#                                                                            #
# Software is freely available for graphical display of the structure(s)     #
# in this CIF. For information consult the CIF software page                 #
# http://www.iucr.org/resources/cif/software.                                #
#                                                                            #
# This file may be used for bona fide research purposes within the           #
# scientific community so long as proper attribution is given to the journal # 
# article from which it was obtained.                                        #
#                                                                            #
##############################################################################
data_global
_audit_creation_method     SHELXL-97
_journal_date_recd_electronic     2012-05-11
_journal_date_accepted     2012-05-11
_journal_name_full     'Acta Crystallographica, Section E'
_journal_year     2012
_journal_volume     68
_journal_issue      6
_journal_page_first     m779
_journal_page_last     m780
_journal_paper_category     QM
_journal_paper_doi     10.1107/S1600536812021423
_journal_coeditor_code     HG5229
_publ_contact_author_name     ' Edward RT Tiekink '
_publ_contact_author_address
;
Department of Chemistry, University of Malaya,
50603 Kuala Lumpur, Malaysia
;
_publ_contact_author_email
;
edward.tiekink@gmail.com
;
_publ_contact_author_fax     ' +60 3 7967 4193 '
_publ_contact_author_phone     ' +60 3 7967 6775 '
_publ_section_title
;\
Bis(2,<i>S</i>-dimethyldithiocarbazate-\k^2^<i>N</i>^3^,<i>S</i>)(nitrato-\
\k<i>O</i>)copper(II) nitrate
;
loop_
    _publ_author_name
    _publ_author_footnote
    _publ_author_address
    'Saroj K. S. Hazari' .
;
Department of Chemistry, University of Chittagong,
Chittagong 4331, Bangladesh
;
    'B. K. Dey'
;
Additional correspondence author, e-mail: benudey@yahoo.com.
;
;
Department of Chemistry, University of Chittagong,
Chittagong 4331, Bangladesh
;
    'B. Ganguly' .
;
Department of Chemistry, University of Chittagong,
Chittagong 4331, Bangladesh
;
    'Ng, Seik Weng' .
;
Department of Chemistry, University of Malaya,
50603 Kuala Lumpur, Malaysia
and
Chemistry Department,
Faculty of Science, King Abdulaziz University,
PO Box 80203 Jeddah, Saudi Arabia
;
    'Tiekink, Edward R. T.' .
;
Department of Chemistry, University of Malaya,
50603 Kuala Lumpur, Malaysia
;
data_I
_audit_creation_method     SHELXL-97
_chemical_name_systematic
;
Bis(2,<i>S</i>-dimethyldithiocarbazate-
\k^2^<i>N</i>^3^,<i>S</i>)(nitrato-\k<i>O</i>)copper(II) nitrate
;
_chemical_name_common     ?
_chemical_formula_moiety     'C6 H16 Cu N5 O3 S4 +, N O3 -'
_chemical_formula_sum     'C6 H16 Cu N6 O6 S4'
_chemical_formula_iupac     '[Cu (N O3) (C3 H8 N2 S2)2] N O3'
_chemical_formula_weight     460.03
_chemical_melting_point     ?
_symmetry_cell_setting     triclinic
_symmetry_space_group_name_H-M     'P -1'
_symmetry_space_group_name_Hall     '-P 1'
loop_
    _symmetry_equiv_pos_as_xyz
    'x, y, z'
    '-x, -y, -z'
_cell_length_a     11.2716(4)
_cell_length_b     12.1741(4)
_cell_length_c     13.8970(5)
_cell_angle_alpha     115.449(3)
_cell_angle_beta     100.734(3)
_cell_angle_gamma     97.258(3)
_cell_volume     1645.39(10)
_cell_formula_units_Z     4
_cell_measurement_reflns_used     9482
_cell_measurement_theta_min     2.3388
_cell_measurement_theta_max     27.5019
_cell_measurement_temperature     100(2)
_exptl_crystal_description     prism
_exptl_crystal_colour     dark-blue
_exptl_crystal_size_max     0.40
_exptl_crystal_size_mid     0.20
_exptl_crystal_size_min     0.10
_exptl_crystal_density_diffrn     1.857
_exptl_crystal_density_meas     ?
_exptl_crystal_density_method     'not measured'
_exptl_crystal_F_000     940
_exptl_absorpt_coefficient_mu     1.872
_exptl_absorpt_correction_type     multi-scan
_exptl_absorpt_process_details     '(CrysAlis PRO; Agilent, 2011)'
_exptl_absorpt_correction_T_min     0.63367
_exptl_absorpt_correction_T_max     1.00000
_exptl_special_details
;
;
_diffrn_ambient_temperature     100(2)
_diffrn_radiation_type     MoK\a
_diffrn_radiation_wavelength     0.71073
_diffrn_radiation_source     'SuperNova (Mo) X-ray Source'
_diffrn_radiation_monochromator     Mirror
_diffrn_measurement_device_type
                  'Agilent SuperNova Dual diffractometer with an Atlas detector'
_diffrn_measurement_method     '\w scan'
_diffrn_detector_area_resol_mean     10.4041
_diffrn_reflns_number     25371
_diffrn_reflns_av_R_equivalents     0.0795
_diffrn_reflns_av_sigmaI/netI     0.0621
_diffrn_reflns_theta_min     2.65
_diffrn_reflns_theta_max     27.67
_diffrn_reflns_theta_full     27.67
_diffrn_measured_fraction_theta_max     0.983
_diffrn_measured_fraction_theta_full     0.983
_diffrn_reflns_limit_h_min     -14
_diffrn_reflns_limit_h_max     14
_diffrn_reflns_limit_k_min     -15
_diffrn_reflns_limit_k_max     15
_diffrn_reflns_limit_l_min     -18
_diffrn_reflns_limit_l_max     18
_diffrn_standards_number     0
_diffrn_standards_interval_count     0
_diffrn_standards_interval_time     0
_diffrn_standards_decay_%     0
_refine_special_details
;
Refinement of <i>F</i>^2^ against ALL reflections. The weighted <i>R</i>-factor
<i>wR</i> and goodness of fit <i>S</i> are based on <i>F</i>^2^, conventional
<i>R</i>-factors <i>R</i> are based on <i>F</i>, with <i>F</i> set to zero for
negative <i>F</i>^2^. The threshold expression of <i>F</i>^2^ >
\s(<i>F</i>^2^) is used only for calculating <i>R</i>-factors(gt) <i>etc</i>.
and is not relevant to the choice of reflections for refinement.
<i>R</i>-factors based on <i>F</i>^2^ are statistically about twice as large
as those based on <i>F</i>, and <i>R</i>- factors based on ALL data will be
even larger.
;
_reflns_number_total     7555
_reflns_number_gt     5675
_reflns_threshold_expression     I>2\s(I)
_refine_ls_structure_factor_coef     Fsqd
_refine_ls_matrix_type     full
_refine_ls_R_factor_all     0.0803
_refine_ls_R_factor_gt     0.0587
_refine_ls_wR_factor_gt     0.1538
_refine_ls_wR_factor_ref     0.1647
_refine_ls_goodness_of_fit_ref     1.085
_refine_ls_restrained_S_all     1.085
_refine_ls_number_reflns     7555
_refine_ls_number_parameters     423
_refine_ls_number_restraints     0
_refine_ls_hydrogen_treatment     constr
_refine_ls_weighting_scheme     calc
_refine_ls_weighting_details
         'calc w=1/[\s^2^(Fo^2^)+(0.0751P)^2^+6.3265P] where P=(Fo^2^+2Fc^2^)/3'
_atom_sites_solution_hydrogens     geom
_atom_sites_solution_primary     direct
_atom_sites_solution_secondary     difmap
_refine_ls_shift/su_max     0.001
_refine_ls_shift/su_mean     0.000
_refine_diff_density_max     1.150
_refine_diff_density_min     -0.949
_refine_ls_extinction_method     none
_refine_ls_extinction_coef     ?
loop_
    _atom_type_symbol
    _atom_type_description
    _atom_type_scat_dispersion_real
    _atom_type_scat_dispersion_imag
    _atom_type_scat_source
    'C' 'C' 0.0033 0.0016
                         'International Tables Vol C Tables 4.2.6.8 and 6.1.1.4'
    'H' 'H' 0.0000 0.0000
                         'International Tables Vol C Tables 4.2.6.8 and 6.1.1.4'
    'N' 'N' 0.0061 0.0033
                         'International Tables Vol C Tables 4.2.6.8 and 6.1.1.4'
    'O' 'O' 0.0106 0.0060
                         'International Tables Vol C Tables 4.2.6.8 and 6.1.1.4'
    'S' 'S' 0.1246 0.1234
                         'International Tables Vol C Tables 4.2.6.8 and 6.1.1.4'
    'Cu' 'Cu' 0.3201 1.2651
                         'International Tables Vol C Tables 4.2.6.8 and 6.1.1.4'
_computing_data_collection     'CrysAlis PRO (Agilent, 2011)'
_computing_cell_refinement     'CrysAlis PRO (Agilent, 2011)'
_computing_data_reduction     'CrysAlis PRO (Agilent, 2011)'
_computing_structure_solution     'SHELXS97 (Sheldrick, 2008)'
_computing_structure_refinement     'SHELXL97 (Sheldrick, 2008)'
_computing_molecular_graphics
;
ORTEP-3 (Farrugia, 1997), DIAMOND (Brandenburg, 2006) and QMol
(Gans &
Shalloway, 2001)
;
_computing_publication_material     'publCIF (Westrip, 2010)'
loop_
    _atom_site_type_symbol
    _atom_site_label
    _atom_site_fract_x
    _atom_site_fract_y
    _atom_site_fract_z
    _atom_site_U_iso_or_equiv
    _atom_site_adp_type
    _atom_site_calc_flag
    _atom_site_refinement_flags
    _atom_site_occupancy
    _atom_site_symmetry_multiplicity
    _atom_site_disorder_assembly
    _atom_site_disorder_group
    Cu Cu1 0.27022(5) 0.71242(5) 0.22467(4) 0.01064(15) Uani d . 1 1 . .
    Cu Cu2 0.20705(5) 0.78519(5) 0.77159(4) 0.01078(15) Uani d . 1 1 . .
    S S1 0.65195(10) 0.59926(12) 0.27050(9) 0.0159(2) Uani d . 1 1 . .
    S S2 0.40155(10) 0.59825(11) 0.14944(9) 0.0155(2) Uani d . 1 1 . .
    S S3 0.13598(10) 0.65016(11) 0.05685(9) 0.0139(2) Uani d . 1 1 . .
    S S4 -0.11634(11) 0.70264(12) 0.01711(10) 0.0188(3) Uani d . 1 1 . .
    S S5 0.60066(11) 0.78742(12) 0.95772(10) 0.0190(3) Uani d . 1 1 . .
    S S6 0.35150(10) 0.85031(11) 0.93451(9) 0.0143(2) Uani d . 1 1 . .
    S S7 0.06784(10) 0.88609(11) 0.84813(9) 0.0139(2) Uani d . 1 1 . .
    S S8 -0.16110(10) 0.92279(11) 0.72725(9) 0.0133(2) Uani d . 1 1 . .
    O O1 0.1587(3) 0.5846(3) 0.7551(3) 0.0177(7) Uani d . 1 1 . .
    O O2 -0.0076(3) 0.4891(3) 0.6179(3) 0.0199(7) Uani d . 1 1 . .
    O O3 0.0550(3) 0.4046(3) 0.7214(3) 0.0202(7) Uani d . 1 1 . .
    O O4 0.3519(3) 0.9027(3) 0.2425(3) 0.0232(8) Uani d . 1 1 . .
    O O5 0.5043(3) 0.9861(3) 0.3912(3) 0.0235(8) Uani d . 1 1 . .
    O O6 0.4745(3) 1.0785(3) 0.2888(3) 0.0203(7) Uani d . 1 1 . .
    O O7 0.3444(3) 0.5699(3) 0.4424(3) 0.0263(8) Uani d . 1 1 . .
    O O8 0.2260(3) 0.3833(3) 0.3526(3) 0.0233(8) Uani d . 1 1 . .
    O O9 0.2420(4) 0.4953(3) 0.5264(3) 0.0245(8) Uani d . 1 1 . .
    O O10 0.2186(3) 0.8161(3) 0.5108(3) 0.0165(7) Uani d . 1 1 . .
    O O11 0.2091(4) 0.9896(3) 0.5040(3) 0.0255(8) Uani d . 1 1 . .
    O O12 0.2295(3) 0.9840(3) 0.6602(3) 0.0254(8) Uani d . 1 1 . .
    N N1 0.4943(3) 0.7112(4) 0.3668(3) 0.0106(7) Uani d . 1 1 . .
    N N2 0.3831(3) 0.7541(4) 0.3726(3) 0.0116(7) Uani d . 1 1 . .
    H H21 0.4027 0.8358 0.4139 0.014 Uiso calc R 1 1 . .
    H H22 0.3421 0.7212 0.4056 0.014 Uiso calc R 1 1 . .
    N N3 0.1317(3) 0.7749(4) 0.2882(3) 0.0127(8) Uani d . 1 1 . .
    H H31 0.1039 0.7274 0.3160 0.015 Uiso calc R 1 1 . .
    H H32 0.1619 0.8512 0.3430 0.015 Uiso calc R 1 1 . .
    N N4 0.0302(3) 0.7770(4) 0.2120(3) 0.0114(7) Uani d . 1 1 . .
    N N5 0.4450(3) 0.9892(3) 0.3079(3) 0.0119(7) Uani d . 1 1 . .
    N N6 0.4480(3) 0.7287(4) 0.7694(3) 0.0130(8) Uani d . 1 1 . .
    N N7 0.3416(3) 0.7342(4) 0.6995(3) 0.0124(8) Uani d . 1 1 . .
    H H71 0.3115 0.6601 0.6416 0.015 Uiso calc R 1 1 . .
    H H72 0.3649 0.7874 0.6756 0.015 Uiso calc R 1 1 . .
    N N8 0.0826(3) 0.7273(4) 0.6262(3) 0.0123(8) Uani d . 1 1 . .
    H H81 0.1221 0.7324 0.5788 0.015 Uiso calc R 1 1 . .
    H H82 0.0468 0.6480 0.6008 0.015 Uiso calc R 1 1 . .
    N N9 -0.0108(3) 0.7954(3) 0.6308(3) 0.0095(7) Uani d . 1 1 . .
    N N10 0.0668(3) 0.4928(4) 0.6978(3) 0.0133(8) Uani d . 1 1 . .
    N N11 0.2703(4) 0.4823(4) 0.4388(3) 0.0151(8) Uani d . 1 1 . .
    N N12 0.2198(4) 0.9315(4) 0.5595(3) 0.0169(8) Uani d . 1 1 . .
    C C1 0.6459(4) 0.5218(5) 0.1266(4) 0.0178(10) Uani d . 1 1 . .
    H H1A 0.7211 0.4904 0.1176 0.027 Uiso calc R 1 1 . .
    H H1B 0.6405 0.5809 0.0963 0.027 Uiso calc R 1 1 . .
    H H1C 0.5728 0.4516 0.0871 0.027 Uiso calc R 1 1 . .
    C C2 0.5109(4) 0.6429(4) 0.2689(4) 0.0110(8) Uani d . 1 1 . .
    C C3 0.5857(4) 0.7512(5) 0.4715(4) 0.0152(9) Uani d . 1 1 . .
    H H3A 0.6280 0.6840 0.4663 0.023 Uiso calc R 1 1 . .
    H H3B 0.5440 0.7704 0.5307 0.023 Uiso calc R 1 1 . .
    H H3C 0.6468 0.8260 0.4879 0.023 Uiso calc R 1 1 . .
    C C4 -0.0671(4) 0.8334(5) 0.2569(4) 0.0176(10) Uani d . 1 1 . .
    H H4A -0.1007 0.8761 0.2159 0.026 Uiso calc R 1 1 . .
    H H4B -0.0321 0.8940 0.3352 0.026 Uiso calc R 1 1 . .
    H H4C -0.1337 0.7680 0.2496 0.026 Uiso calc R 1 1 . .
    C C5 0.0214(4) 0.7144(4) 0.1053(4) 0.0119(9) Uani d . 1 1 . .
    C C6 -0.0918(5) 0.6233(5) -0.1177(4) 0.0203(10) Uani d . 1 1 . .
    H H6A -0.1655 0.6124 -0.1740 0.030 Uiso calc R 1 1 . .
    H H6B -0.0769 0.5412 -0.1303 0.030 Uiso calc R 1 1 . .
    H H6C -0.0196 0.6730 -0.1223 0.030 Uiso calc R 1 1 . .
    C C7 0.5800(5) 0.8552(5) 1.0945(4) 0.0224(11) Uani d . 1 1 . .
    H H7A 0.6548 0.8614 1.1473 0.034 Uiso calc R 1 1 . .
    H H7B 0.5086 0.8024 1.0969 0.034 Uiso calc R 1 1 . .
    H H7C 0.5653 0.9389 1.1141 0.034 Uiso calc R 1 1 . .
    C C8 0.4610(4) 0.7851(4) 0.8777(4) 0.0133(9) Uani d . 1 1 . .
    C C9 0.5417(4) 0.6735(5) 0.7175(4) 0.0170(10) Uani d . 1 1 . .
    H H9A 0.5769 0.6266 0.7534 0.025 Uiso calc R 1 1 . .
    H H9B 0.6078 0.7400 0.7257 0.025 Uiso calc R 1 1 . .
    H H9C 0.5032 0.6169 0.6388 0.025 Uiso calc R 1 1 . .
    C C10 -0.0875(4) 0.7751(4) 0.5256(4) 0.0139(9) Uani d . 1 1 . .
    H H10A -0.1248 0.8467 0.5369 0.021 Uiso calc R 1 1 . .
    H H10B -0.1533 0.6989 0.4947 0.021 Uiso calc R 1 1 . .
    H H10C -0.0362 0.7660 0.4741 0.021 Uiso calc R 1 1 . .
    C C11 -0.0305(4) 0.8604(4) 0.7285(4) 0.0113(8) Uani d . 1 1 . .
    C C12 -0.1614(4) 0.9903(5) 0.8701(4) 0.0174(10) Uani d . 1 1 . .
    H H12A -0.2341 1.0262 0.8793 0.026 Uiso calc R 1 1 . .
    H H12B -0.0856 1.0562 0.9150 0.026 Uiso calc R 1 1 . .
    H H12C -0.1646 0.9254 0.8941 0.026 Uiso calc R 1 1 . .
loop_
    _atom_site_aniso_label
    _atom_site_aniso_U_11
    _atom_site_aniso_U_22
    _atom_site_aniso_U_33
    _atom_site_aniso_U_12
    _atom_site_aniso_U_13
    _atom_site_aniso_U_23
    Cu1 0.0092(3) 0.0148(3) 0.0094(3) 0.0038(2) 0.0040(2) 0.0061(2)
    Cu2 0.0107(3) 0.0145(3) 0.0087(3) 0.0045(2) 0.0051(2) 0.0053(2)
    S1 0.0118(5) 0.0270(6) 0.0099(5) 0.0089(5) 0.0055(4) 0.0072(5)
    S2 0.0147(5) 0.0221(6) 0.0080(5) 0.0077(5) 0.0028(4) 0.0047(5)
    S3 0.0117(5) 0.0191(6) 0.0109(5) 0.0048(4) 0.0040(4) 0.0062(4)
    S4 0.0141(5) 0.0261(7) 0.0169(6) 0.0074(5) 0.0027(4) 0.0105(5)
    S5 0.0137(5) 0.0261(7) 0.0180(6) 0.0077(5) 0.0043(5) 0.0101(5)
    S6 0.0119(5) 0.0195(6) 0.0100(5) 0.0049(4) 0.0045(4) 0.0046(4)
    S7 0.0154(5) 0.0204(6) 0.0079(5) 0.0079(4) 0.0055(4) 0.0063(4)
    S8 0.0124(5) 0.0191(6) 0.0102(5) 0.0066(4) 0.0055(4) 0.0066(4)
    O1 0.0163(16) 0.0150(17) 0.0197(17) -0.0026(13) 0.0004(13) 0.0095(14)
    O2 0.0180(17) 0.0208(18) 0.0191(18) 0.0047(14) 0.0013(14) 0.0089(15)
    O3 0.0219(17) 0.0162(17) 0.0255(19) 0.0010(14) 0.0068(15) 0.0131(15)
    O4 0.0195(17) 0.0203(18) 0.0231(19) -0.0062(14) -0.0062(15) 0.0119(16)
    O5 0.0216(18) 0.026(2) 0.0210(19) -0.0025(15) -0.0026(15) 0.0142(16)
    O6 0.0257(18) 0.0164(17) 0.0232(19) 0.0010(14) 0.0095(15) 0.0130(15)
    O7 0.029(2) 0.023(2) 0.031(2) -0.0001(16) 0.0144(17) 0.0157(17)
    O8 0.0241(18) 0.0227(19) 0.0165(18) 0.0043(15) 0.0075(15) 0.0026(15)
    O9 0.034(2) 0.0234(19) 0.0134(17) -0.0020(16) 0.0096(15) 0.0076(15)
    O10 0.0196(17) 0.0166(17) 0.0159(16) 0.0060(13) 0.0114(14) 0.0067(14)
    O11 0.032(2) 0.0192(19) 0.0225(19) 0.0047(16) -0.0014(16) 0.0106(16)
    O12 0.028(2) 0.027(2) 0.0144(18) 0.0047(16) 0.0112(15) 0.0020(15)
    N1 0.0094(17) 0.0160(19) 0.0099(18) 0.0053(14) 0.0047(14) 0.0076(15)
    N2 0.0140(18) 0.0132(19) 0.0108(18) 0.0082(15) 0.0069(15) 0.0056(15)
    N3 0.0112(17) 0.018(2) 0.0090(18) 0.0026(15) 0.0010(14) 0.0073(16)
    N4 0.0088(17) 0.0159(19) 0.0117(18) 0.0047(14) 0.0042(14) 0.0073(16)
    N5 0.0113(17) 0.0116(18) 0.0150(19) 0.0051(14) 0.0087(15) 0.0053(15)
    N6 0.0101(17) 0.016(2) 0.0129(19) 0.0040(15) 0.0057(15) 0.0056(16)
    N7 0.0132(18) 0.0137(19) 0.0103(18) 0.0019(15) 0.0042(15) 0.0055(15)
    N8 0.0140(18) 0.0161(19) 0.0113(18) 0.0089(15) 0.0067(15) 0.0077(16)
    N9 0.0089(16) 0.0122(18) 0.0098(17) 0.0034(14) 0.0051(14) 0.0061(15)
    N10 0.0101(17) 0.0131(19) 0.017(2) 0.0048(15) 0.0083(15) 0.0047(16)
    N11 0.0132(18) 0.018(2) 0.018(2) 0.0046(15) 0.0061(16) 0.0099(17)
    N12 0.0109(18) 0.021(2) 0.018(2) 0.0034(16) 0.0054(15) 0.0072(17)
    C1 0.016(2) 0.025(3) 0.012(2) 0.0083(19) 0.0065(18) 0.006(2)
    C2 0.013(2) 0.009(2) 0.010(2) 0.0026(16) 0.0056(16) 0.0036(17)
    C3 0.012(2) 0.025(3) 0.008(2) 0.0068(18) 0.0028(17) 0.0054(19)
    C4 0.015(2) 0.019(2) 0.019(2) 0.0091(19) 0.0097(19) 0.006(2)
    C5 0.010(2) 0.013(2) 0.014(2) 0.0021(16) 0.0036(17) 0.0075(18)
    C6 0.024(2) 0.025(3) 0.017(2) 0.005(2) 0.006(2) 0.014(2)
    C7 0.022(2) 0.030(3) 0.015(2) 0.007(2) 0.004(2) 0.011(2)
    C8 0.015(2) 0.014(2) 0.009(2) 0.0033(17) 0.0047(17) 0.0039(18)
    C9 0.015(2) 0.021(2) 0.016(2) 0.0094(19) 0.0099(18) 0.0060(19)
    C10 0.014(2) 0.019(2) 0.010(2) 0.0056(18) 0.0025(17) 0.0072(18)
    C11 0.011(2) 0.014(2) 0.011(2) 0.0032(17) 0.0059(16) 0.0063(18)
    C12 0.017(2) 0.025(3) 0.010(2) 0.010(2) 0.0076(18) 0.0050(19)
_geom_special_details
;
All e.s.d.'s (except the e.s.d. in the dihedral angle between two l.s. planes)
are estimated using the full covariance matrix. The cell e.s.d.'s are taken
into account individually in the estimation of e.s.d.'s in distances, angles
and torsion angles; correlations between e.s.d.'s in cell parameters are only
used when they are defined by crystal symmetry. An approximate (isotropic)
treatment of cell e.s.d.'s is used for estimating e.s.d.'s involving l.s.
planes.
;
loop_
    _geom_bond_atom_site_label_1
    _geom_bond_atom_site_label_2
    _geom_bond_site_symmetry_2
    _geom_bond_distance
    _geom_bond_publ_flag
    Cu1 S2 . 2.2502(12) y
    Cu1 S3 . 2.2759(12) y
    Cu1 O4 . 2.271(3) y
    Cu1 N2 . 2.017(4) y
    Cu1 N3 . 2.008(4) y
    Cu2 S6 . 2.2724(12) y
    Cu2 S7 . 2.2557(12) y
    Cu2 O1 . 2.334(3) y
    Cu2 N7 . 1.990(4) y
    Cu2 N8 . 2.004(4) y
    S1 C2 . 1.738(4) ?
    S1 C1 . 1.790(5) ?
    S2 C2 . 1.692(5) ?
    S3 C5 . 1.691(4) ?
    S4 C5 . 1.737(4) ?
    S4 C6 . 1.795(5) ?
    S5 C8 . 1.739(5) ?
    S5 C7 . 1.793(5) ?
    S6 C8 . 1.688(5) ?
    S7 C11 . 1.694(5) ?
    S8 C11 . 1.740(4) ?
    S8 C12 . 1.794(5) ?
    O1 N10 . 1.262(5) ?
    O2 N10 . 1.241(5) ?
    O3 N10 . 1.250(5) ?
    O4 N5 . 1.257(5) ?
    O5 N5 . 1.242(5) ?
    O6 N5 . 1.246(5) ?
    O7 N11 . 1.246(5) ?
    O8 N11 . 1.234(5) ?
    O9 N11 . 1.264(5) ?
    O10 N12 . 1.268(5) ?
    O11 N12 . 1.252(5) ?
    O12 N12 . 1.239(5) ?
    N1 C2 . 1.318(6) ?
    N1 N2 . 1.420(5) ?
    N1 C3 . 1.457(6) ?
    N2 H21 . 0.8800 ?
    N2 H22 . 0.8800 ?
    N3 N4 . 1.417(5) ?
    N3 H31 . 0.8800 ?
    N3 H32 . 0.8800 ?
    N4 C5 . 1.321(6) ?
    N4 C4 . 1.463(6) ?
    N6 C8 . 1.328(6) ?
    N6 N7 . 1.424(5) ?
    N6 C9 . 1.459(6) ?
    N7 H71 . 0.8800 ?
    N7 H72 . 0.8800 ?
    N8 N9 . 1.414(5) ?
    N8 H81 . 0.8800 ?
    N8 H82 . 0.8800 ?
    N9 C11 . 1.324(6) ?
    N9 C10 . 1.454(6) ?
    C1 H1A . 0.9800 ?
    C1 H1B . 0.9800 ?
    C1 H1C . 0.9800 ?
    C3 H3A . 0.9800 ?
    C3 H3B . 0.9800 ?
    C3 H3C . 0.9800 ?
    C4 H4A . 0.9800 ?
    C4 H4B . 0.9800 ?
    C4 H4C . 0.9800 ?
    C6 H6A . 0.9800 ?
    C6 H6B . 0.9800 ?
    C6 H6C . 0.9800 ?
    C7 H7A . 0.9800 ?
    C7 H7B . 0.9800 ?
    C7 H7C . 0.9800 ?
    C9 H9A . 0.9800 ?
    C9 H9B . 0.9800 ?
    C9 H9C . 0.9800 ?
    C10 H10A . 0.9800 ?
    C10 H10B . 0.9800 ?
    C10 H10C . 0.9800 ?
    C12 H12A . 0.9800 ?
    C12 H12B . 0.9800 ?
    C12 H12C . 0.9800 ?
loop_
    _geom_angle_atom_site_label_1
    _geom_angle_atom_site_label_2
    _geom_angle_atom_site_label_3
    _geom_angle_site_symmetry_1
    _geom_angle_site_symmetry_3
    _geom_angle
    _geom_angle_publ_flag
    N3 Cu1 N2 . . 94.04(14) ?
    N3 Cu1 S2 . . 166.11(12) ?
    N2 Cu1 S2 . . 86.27(11) ?
    N3 Cu1 O4 . . 91.59(15) ?
    N2 Cu1 O4 . . 91.09(14) ?
    S2 Cu1 O4 . . 102.29(11) ?
    N3 Cu1 S3 . . 85.68(11) ?
    N2 Cu1 S3 . . 175.33(12) ?
    S2 Cu1 S3 . . 92.88(4) ?
    O4 Cu1 S3 . . 93.58(9) ?
    N7 Cu2 N8 . . 92.53(15) ?
    N7 Cu2 S7 . . 165.60(12) ?
    N8 Cu2 S7 . . 85.68(11) ?
    N7 Cu2 S6 . . 86.25(11) ?
    N8 Cu2 S6 . . 178.76(11) ?
    S7 Cu2 S6 . . 95.44(4) ?
    N7 Cu2 O1 . . 87.60(14) ?
    N8 Cu2 O1 . . 89.83(14) ?
    S7 Cu2 O1 . . 106.66(9) ?
    S6 Cu2 O1 . . 90.35(9) ?
    C2 S1 C1 . . 102.6(2) ?
    C2 S2 Cu1 . . 97.03(15) ?
    C5 S3 Cu1 . . 96.68(16) ?
    C5 S4 C6 . . 103.3(2) ?
    C8 S5 C7 . . 102.6(2) ?
    C8 S6 Cu2 . . 95.88(16) ?
    C11 S7 Cu2 . . 96.78(15) ?
    C11 S8 C12 . . 102.0(2) ?
    N10 O1 Cu2 . . 133.0(3) ?
    N5 O4 Cu1 . . 133.9(3) ?
    C2 N1 N2 . . 119.0(4) ?
    C2 N1 C3 . . 124.2(4) ?
    N2 N1 C3 . . 116.7(3) ?
    N1 N2 Cu1 . . 114.4(3) ?
    N1 N2 H21 . . 108.6 ?
    Cu1 N2 H21 . . 108.6 ?
    N1 N2 H22 . . 108.6 ?
    Cu1 N2 H22 . . 108.6 ?
    H21 N2 H22 . . 107.6 ?
    N4 N3 Cu1 . . 115.0(3) ?
    N4 N3 H31 . . 108.5 ?
    Cu1 N3 H31 . . 108.5 ?
    N4 N3 H32 . . 108.5 ?
    Cu1 N3 H32 . . 108.5 ?
    H31 N3 H32 . . 107.5 ?
    C5 N4 N3 . . 118.3(4) ?
    C5 N4 C4 . . 124.2(4) ?
    N3 N4 C4 . . 116.9(4) ?
    O5 N5 O6 . . 121.1(4) ?
    O5 N5 O4 . . 120.0(4) ?
    O6 N5 O4 . . 118.9(4) ?
    C8 N6 N7 . . 117.8(4) ?
    C8 N6 C9 . . 124.5(4) ?
    N7 N6 C9 . . 117.3(4) ?
    N6 N7 Cu2 . . 114.5(3) ?
    N6 N7 H71 . . 108.6 ?
    Cu2 N7 H71 . . 108.6 ?
    N6 N7 H72 . . 108.6 ?
    Cu2 N7 H72 . . 108.6 ?
    H71 N7 H72 . . 107.6 ?
    N9 N8 Cu2 . . 114.5(3) ?
    N9 N8 H81 . . 108.6 ?
    Cu2 N8 H81 . . 108.6 ?
    N9 N8 H82 . . 108.6 ?
    Cu2 N8 H82 . . 108.6 ?
    H81 N8 H82 . . 107.6 ?
    C11 N9 N8 . . 117.6(4) ?
    C11 N9 C10 . . 125.2(4) ?
    N8 N9 C10 . . 116.6(3) ?
    O2 N10 O3 . . 121.1(4) ?
    O2 N10 O1 . . 120.4(4) ?
    O3 N10 O1 . . 118.4(4) ?
    O8 N11 O7 . . 121.4(4) ?
    O8 N11 O9 . . 119.8(4) ?
    O7 N11 O9 . . 118.8(4) ?
    O12 N12 O11 . . 121.4(4) ?
    O12 N12 O10 . . 119.7(4) ?
    O11 N12 O10 . . 118.9(4) ?
    S1 C1 H1A . . 109.5 ?
    S1 C1 H1B . . 109.5 ?
    H1A C1 H1B . . 109.5 ?
    S1 C1 H1C . . 109.5 ?
    H1A C1 H1C . . 109.5 ?
    H1B C1 H1C . . 109.5 ?
    N1 C2 S2 . . 122.5(3) ?
    N1 C2 S1 . . 115.5(3) ?
    S2 C2 S1 . . 122.0(3) ?
    N1 C3 H3A . . 109.5 ?
    N1 C3 H3B . . 109.5 ?
    H3A C3 H3B . . 109.5 ?
    N1 C3 H3C . . 109.5 ?
    H3A C3 H3C . . 109.5 ?
    H3B C3 H3C . . 109.5 ?
    N4 C4 H4A . . 109.5 ?
    N4 C4 H4B . . 109.5 ?
    H4A C4 H4B . . 109.5 ?
    N4 C4 H4C . . 109.5 ?
    H4A C4 H4C . . 109.5 ?
    H4B C4 H4C . . 109.5 ?
    N4 C5 S3 . . 122.7(3) ?
    N4 C5 S4 . . 115.4(3) ?
    S3 C5 S4 . . 121.8(3) ?
    S4 C6 H6A . . 109.5 ?
    S4 C6 H6B . . 109.5 ?
    H6A C6 H6B . . 109.5 ?
    S4 C6 H6C . . 109.5 ?
    H6A C6 H6C . . 109.5 ?
    H6B C6 H6C . . 109.5 ?
    S5 C7 H7A . . 109.5 ?
    S5 C7 H7B . . 109.5 ?
    H7A C7 H7B . . 109.5 ?
    S5 C7 H7C . . 109.5 ?
    H7A C7 H7C . . 109.5 ?
    H7B C7 H7C . . 109.5 ?
    N6 C8 S6 . . 123.1(3) ?
    N6 C8 S5 . . 114.8(3) ?
    S6 C8 S5 . . 122.1(3) ?
    N6 C9 H9A . . 109.5 ?
    N6 C9 H9B . . 109.5 ?
    H9A C9 H9B . . 109.5 ?
    N6 C9 H9C . . 109.5 ?
    H9A C9 H9C . . 109.5 ?
    H9B C9 H9C . . 109.5 ?
    N9 C10 H10A . . 109.5 ?
    N9 C10 H10B . . 109.5 ?
    H10A C10 H10B . . 109.5 ?
    N9 C10 H10C . . 109.5 ?
    H10A C10 H10C . . 109.5 ?
    H10B C10 H10C . . 109.5 ?
    N9 C11 S7 . . 122.3(3) ?
    N9 C11 S8 . . 115.9(3) ?
    S7 C11 S8 . . 121.8(3) ?
    S8 C12 H12A . . 109.5 ?
    S8 C12 H12B . . 109.5 ?
    H12A C12 H12B . . 109.5 ?
    S8 C12 H12C . . 109.5 ?
    H12A C12 H12C . . 109.5 ?
    H12B C12 H12C . . 109.5 ?
loop_
    _geom_torsion_atom_site_label_1
    _geom_torsion_atom_site_label_2
    _geom_torsion_atom_site_label_3
    _geom_torsion_atom_site_label_4
    _geom_torsion_site_symmetry_1
    _geom_torsion_site_symmetry_2
    _geom_torsion_site_symmetry_3
    _geom_torsion_site_symmetry_4
    _geom_torsion
    _geom_torsion_publ_flag
    N3 Cu1 S2 C2 . . . . -98.7(5) ?
    N2 Cu1 S2 C2 . . . . -6.90(19) ?
    O4 Cu1 S2 C2 . . . . 83.40(18) ?
    S3 Cu1 S2 C2 . . . . 177.70(16) ?
    N3 Cu1 S3 C5 . . . . 5.78(19) ?
    N2 Cu1 S3 C5 . . . . 92.5(13) ?
    S2 Cu1 S3 C5 . . . . 171.94(16) ?
    O4 Cu1 S3 C5 . . . . -85.54(18) ?
    N7 Cu2 S6 C8 . . . . -9.96(19) ?
    N8 Cu2 S6 C8 . . . . -21(5) ?
    S7 Cu2 S6 C8 . . . . -175.62(16) ?
    O1 Cu2 S6 C8 . . . . 77.61(18) ?
    N7 Cu2 S7 C11 . . . . 74.6(5) ?
    N8 Cu2 S7 C11 . . . . -8.69(19) ?
    S6 Cu2 S7 C11 . . . . 170.78(16) ?
    O1 Cu2 S7 C11 . . . . -97.22(18) ?
    N7 Cu2 O1 N10 . . . . -111.8(4) ?
    N8 Cu2 O1 N10 . . . . -19.2(4) ?
    S7 Cu2 O1 N10 . . . . 66.2(4) ?
    S6 Cu2 O1 N10 . . . . 162.0(4) ?
    N3 Cu1 O4 N5 . . . . 105.5(4) ?
    N2 Cu1 O4 N5 . . . . 11.4(4) ?
    S2 Cu1 O4 N5 . . . . -75.0(4) ?
    S3 Cu1 O4 N5 . . . . -168.7(4) ?
    C2 N1 N2 Cu1 . . . . -4.4(5) ?
    C3 N1 N2 Cu1 . . . . 173.1(3) ?
    N3 Cu1 N2 N1 . . . . 173.2(3) ?
    S2 Cu1 N2 N1 . . . . 7.1(3) ?
    O4 Cu1 N2 N1 . . . . -95.2(3) ?
    S3 Cu1 N2 N1 . . . . 86.8(14) ?
    N2 Cu1 N3 N4 . . . . 173.4(3) ?
    S2 Cu1 N3 N4 . . . . -95.8(5) ?
    O4 Cu1 N3 N4 . . . . 82.2(3) ?
    S3 Cu1 N3 N4 . . . . -11.3(3) ?
    Cu1 N3 N4 C5 . . . . 14.6(5) ?
    Cu1 N3 N4 C4 . . . . -174.1(3) ?
    Cu1 O4 N5 O5 . . . . -9.9(6) ?
    Cu1 O4 N5 O6 . . . . 171.7(3) ?
    C8 N6 N7 Cu2 . . . . -15.9(5) ?
    C9 N6 N7 Cu2 . . . . 170.7(3) ?
    N8 Cu2 N7 N6 . . . . -165.2(3) ?
    S7 Cu2 N7 N6 . . . . 112.3(5) ?
    S6 Cu2 N7 N6 . . . . 15.0(3) ?
    O1 Cu2 N7 N6 . . . . -75.5(3) ?
    N7 Cu2 N8 N9 . . . . -149.6(3) ?
    S7 Cu2 N8 N9 . . . . 16.1(3) ?
    S6 Cu2 N8 N9 . . . . -139(5) ?
    O1 Cu2 N8 N9 . . . . 122.8(3) ?
    Cu2 N8 N9 C11 . . . . -20.0(5) ?
    Cu2 N8 N9 C10 . . . . 167.7(3) ?
    Cu2 O1 N10 O2 . . . . 15.7(6) ?
    Cu2 O1 N10 O3 . . . . -166.4(3) ?
    N2 N1 C2 S2 . . . . -3.0(6) ?
    C3 N1 C2 S2 . . . . 179.8(3) ?
    N2 N1 C2 S1 . . . . 178.0(3) ?
    C3 N1 C2 S1 . . . . 0.7(6) ?
    Cu1 S2 C2 N1 . . . . 7.4(4) ?
    Cu1 S2 C2 S1 . . . . -173.6(2) ?
    C1 S1 C2 N1 . . . . -175.2(4) ?
    C1 S1 C2 S2 . . . . 5.8(3) ?
    N3 N4 C5 S3 . . . . -9.1(6) ?
    C4 N4 C5 S3 . . . . -179.8(3) ?
    N3 N4 C5 S4 . . . . 171.0(3) ?
    C4 N4 C5 S4 . . . . 0.4(6) ?
    Cu1 S3 C5 N4 . . . . -0.1(4) ?
    Cu1 S3 C5 S4 . . . . 179.7(2) ?
    C6 S4 C5 N4 . . . . 176.2(3) ?
    C6 S4 C5 S3 . . . . -3.7(4) ?
    N7 N6 C8 S6 . . . . 5.9(6) ?
    C9 N6 C8 S6 . . . . 178.8(4) ?
    N7 N6 C8 S5 . . . . -173.9(3) ?
    C9 N6 C8 S5 . . . . -1.0(6) ?
    Cu2 S6 C8 N6 . . . . 5.2(4) ?
    Cu2 S6 C8 S5 . . . . -175.0(3) ?
    C7 S5 C8 N6 . . . . -174.7(4) ?
    C7 S5 C8 S6 . . . . 5.5(4) ?
    N8 N9 C11 S7 . . . . 11.7(6) ?
    C10 N9 C11 S7 . . . . -176.7(3) ?
    N8 N9 C11 S8 . . . . -170.5(3) ?
    C10 N9 C11 S8 . . . . 1.1(6) ?
    Cu2 S7 C11 N9 . . . . 1.2(4) ?
    Cu2 S7 C11 S8 . . . . -176.6(2) ?
    C12 S8 C11 N9 . . . . 175.4(3) ?
    C12 S8 C11 S7 . . . . -6.7(3) ?
loop_
    _geom_hbond_atom_site_label_D
    _geom_hbond_atom_site_label_H
    _geom_hbond_atom_site_label_A
    _geom_hbond_site_symmetry_A
    _geom_hbond_distance_DH
    _geom_hbond_distance_HA
    _geom_hbond_distance_DA
    _geom_hbond_angle_DHA
    N2 H21 O5 . 0.88 2.21 2.860(5) 131
    N2 H22 O7 . 0.88 2.11 2.817(5) 136
    N3 H31 O3 2_566 0.88 2.07 2.776(5) 137
    N3 H32 O11 . 0.88 2.05 2.881(5) 156
    N7 H71 O9 . 0.88 1.89 2.768(5) 174
    N7 H72 O6 2_676 0.88 2.10 2.807(5) 137
    N8 H81 O10 . 0.88 2.01 2.842(5) 157
    N8 H82 O2 . 0.88 2.08 2.894(5) 154
    C6 H6A O8 2_565 0.98 2.47 3.295(6) 141
    C7 H7A O12 2_677 0.98 2.48 3.247(6) 135
