# Supplementary material for: Bis(2,S-dimethyl­dithio­carbazate-κ2 N 3,S)(nitrato-κO)copper(II) nitrate
Source: Acta Crystallogr Sect E Struct Rep Online. 2012 May 19;68(Pt 6):m779–80. doi: 10.1107/S1600536812021423 (PMC3379110; doi:10.1107/S1600536812021423)
Supplement: Supplementary file 2 [file e-68-0m779-Isup2.hkl]

# 
# h,k,l, Fc-squared, Fo-squared, sigma(Fo-squared) and status flag 
# 
data_I
_shelx_title '  P-1' 
_shelx_refln_list_code          4 
_shelx_F_calc_maximum      468.34 
_exptl_crystal_F_000       940.00 
_reflns_d_resolution_high  0.7652 
 
loop_ 
 _symmetry_equiv_pos_as_xyz 
 'x, y, z' 
 '-x, -y, -z' 
 
_cell_length_a    11.2716 
_cell_length_b    12.1741 
_cell_length_c    13.8970 
_cell_angle_alpha 115.449 
_cell_angle_beta  100.734 
_cell_angle_gamma  97.258 
 
_shelx_F_squared_multiplier     1.000 
 
loop_ 
 _refln_index_h 
 _refln_index_k 
 _refln_index_l 
 _refln_F_squared_calc 
 _refln_F_squared_meas 
 _refln_F_squared_sigma 
 _refln_observed_status 
   2   0   0       76.08       77.39      7.98 o 
   3   0   0      761.79      730.66     17.50 o 
   4   0   0      232.84      239.65     10.37 o 
   5   0   0     2016.72     1974.47     55.39 o 
   6   0   0      153.69      108.33     12.76 o 
   7   0   0     2778.11     2576.08     59.00 o 
   8   0   0     1499.92     1418.78     67.09 o 
   9   0   0        6.73        0.46     18.88 o 
  10   0   0      228.51      151.82     23.43 o 
  11   0   0        2.11        1.37     37.23 o 
  12   0   0        4.28      326.64     57.89 o 
  13   0   0      628.06      579.05     48.86 o 
  14   0   0     1669.93     1559.26     65.13 o 
 -14   1   0      851.16      964.79     56.66 o 
 -13   1   0     3823.03     4049.07    224.04 o 
 -12   1   0      399.59      401.24     47.79 o 
 -11   1   0       50.79       15.30     36.32 o 
 -10   1   0      214.69      155.68     35.47 o 
  -9   1   0      146.67       83.89     28.71 o 
  -8   1   0      597.82      418.83     53.19 o 
  -7   1   0     1979.39     1485.05    155.45 o 
  -6   1   0       83.77       55.12     16.45 o 
  -5   1   0      172.69      177.47     25.61 o 
  -4   1   0      785.58      792.70     20.43 o 
  -3   1   0      104.38       70.96     14.39 o 
  -2   1   0       41.90       51.30     10.74 o 
   1   1   0    17646.01    17124.15     55.27 o 
   2   1   0       40.85       40.51      6.49 o 
   3   1   0    29255.06    29631.19    715.03 o 
   4   1   0      431.28      459.59     13.77 o 
   5   1   0     2605.89     2510.01     76.90 o 
   6   1   0     1895.96     1890.56     68.65 o 
   7   1   0      695.11      740.50     24.28 o 
   8   1   0     2384.69     2323.65     39.05 o 
   9   1   0      171.51      146.04     25.86 o 
  10   1   0       98.67      159.66     39.43 o 
  11   1   0        6.89       -6.92     32.19 o 
  12   1   0      205.78      317.93     36.95 o 
  13   1   0      559.06      616.58     48.41 o 
 -14   2   0       84.25      988.26    239.89 o 
 -13   2   0     4910.88     5252.60    339.04 o 
 -12   2   0      229.87      149.38     38.22 o 
 -11   2   0        5.72      -35.66     35.66 o 
 -10   2   0     2910.68     2864.48    127.84 o 
  -9   2   0       37.94        5.59     26.35 o 
  -8   2   0    10422.42     9982.43    201.23 o 
  -7   2   0     1417.47     1293.72     49.82 o 
  -6   2   0      820.16      824.23     26.34 o 
  -5   2   0      101.42       73.34     20.49 o 
  -4   2   0     1181.16     1229.53     33.81 o 
  -3   2   0      495.05      605.69     48.72 o 
  -1   2   0     1498.73     1360.22     27.05 o 
   0   2   0    15438.01    14470.12    343.50 o 
   1   2   0      615.54      596.49     15.81 o 
   2   2   0       64.97       92.06      7.52 o 
   3   2   0      707.38      703.85     15.68 o 
   4   2   0     2719.53     2765.19     60.34 o 
   5   2   0       77.20       60.55     11.60 o 
   6   2   0    11215.81    11422.95    334.10 o 
   7   2   0        2.78      -12.25     12.89 o 
   8   2   0    15777.88    15013.54    149.84 o 
   9   2   0      166.25      111.06     24.50 o 
  10   2   0      705.66      564.96     36.12 o 
  11   2   0      129.10       89.52     33.26 o 
  12   2   0     2635.90     2605.04     67.87 o 
  13   2   0       11.63      -20.50     45.50 o 
 -14   3   0      241.98      224.34     49.10 o 
 -13   3   0      767.58      836.56     64.78 o 
 -12   3   0     1352.23     1355.40    111.78 o 
 -11   3   0       29.84      -14.77     32.43 o 
 -10   3   0     1188.16     1166.68     46.27 o 
  -9   3   0      414.94      332.66     30.03 o 
  -8   3   0      361.20      298.54     25.63 o 
  -7   3   0    12745.82    12225.47     96.35 o 
  -6   3   0        2.49      -10.39     23.10 o 
  -5   3   0     1840.51     1477.03    154.44 o 
  -4   3   0       23.75       33.96     16.26 o 
  -2   3   0      398.69      391.59      9.32 o 
  -1   3   0     1876.50     1777.95     35.24 o 
   0   3   0        0.07        4.89      6.63 o 
   1   3   0    12197.08    11703.06    193.58 o 
   2   3   0     1479.96     1519.56     22.74 o 
   3   3   0      185.29      300.59     12.34 o 
   4   3   0      218.49      225.68     12.56 o 
   5   3   0    11694.05    12223.01    332.61 o 
   6   3   0       19.85       20.63     13.32 o 
   7   3   0       65.23       22.41     16.69 o 
   8   3   0     2321.66     2349.70     61.55 o 
   9   3   0     1386.42     2782.08    172.00 o 
  10   3   0      124.63      135.35     35.21 o 
  11   3   0       37.35       24.06     33.51 o 
  12   3   0     1042.49     1078.39     57.46 o 
  13   3   0       11.70      -17.98     58.95 o 
 -14   4   0        4.99      -46.92     66.39 o 
 -13   4   0       97.82       51.12     43.87 o 
 -12   4   0      971.11     1019.07     52.75 o 
 -11   4   0     2620.85     2704.35     91.01 o 
 -10   4   0     4893.32     4576.02    163.44 o 
  -9   4   0        4.91        3.86     23.30 o 
  -8   4   0      419.33      366.73     26.35 o 
  -7   4   0     4246.91     4181.87    203.82 o 
  -6   4   0      690.91      623.41     56.97 o 
  -5   4   0     1317.87     1193.52     69.04 o 
  -3   4   0      604.65      706.46     37.28 o 
  -2   4   0       42.58       35.00      7.36 o 
  -1   4   0       11.83        4.99      6.86 o 
   0   4   0     5388.86     5348.26     99.05 o 
   1   4   0       15.49       21.45      7.35 o 
   2   4   0     5979.48     6001.52    171.73 o 
   3   4   0     1134.97     1080.04     17.94 o 
   4   4   0    27432.89    27951.75    736.25 o 
   5   4   0     4831.48     4946.06    159.11 o 
   6   4   0     1824.96     1698.14     31.39 o 
   7   4   0      153.50      217.70     25.33 o 
   8   4   0     1603.17     1331.83     43.17 o 
   9   4   0      298.59      231.71     30.92 o 
  10   4   0      359.70      702.28    142.49 o 
  11   4   0       28.55       42.46     36.71 o 
  12   4   0       13.13       97.05     58.34 o 
 -14   5   0       15.00      -66.80     66.80 o 
 -13   5   0      151.98      107.73     60.12 o 
 -12   5   0     1048.97     1076.59     58.52 o 
 -11   5   0     6046.78     6049.07    332.05 o 
 -10   5   0     1482.58     1402.16     45.81 o 
  -9   5   0     2793.70     2711.48    112.74 o 
  -8   5   0       46.18       21.97     33.02 o 
  -7   5   0     4512.62     3573.47    274.29 o 
  -6   5   0        1.65       83.74     19.25 o 
  -5   5   0     3717.85     3707.70     58.85 o 
  -4   5   0      457.18      453.64     20.23 o 
  -3   5   0       14.86       14.93      8.38 o 
  -2   5   0        1.91       23.18      9.74 o 
  -1   5   0     4183.36     4086.63    101.11 o 
   0   5   0      747.51      808.44     25.15 o 
   1   5   0      137.13       76.76      9.92 o 
   2   5   0      197.95      181.31     38.02 o 
   3   5   0     3714.68     3570.99    125.14 o 
   4   5   0     1151.85     1140.06     38.38 o 
   5   5   0    20752.59    19656.70    231.07 o 
   6   5   0      767.53      859.65     31.16 o 
   7   5   0     1602.95     1504.34     57.95 o 
   8   5   0     1143.36      691.16    258.44 o 
   9   5   0      272.00      380.16     57.60 o 
  10   5   0     1514.98     1457.88     78.45 o 
  11   5   0      216.64      114.20     59.75 o 
  12   5   0        0.44      -13.36     90.88 o 
 -14   6   0      122.97      145.61     70.19 o 
 -13   6   0      643.68      868.50    244.26 o 
 -12   6   0        3.92      -20.29     34.00 o 
 -11   6   0     3451.95     3601.49    154.61 o 
 -10   6   0     5398.54     5141.21    128.16 o 
  -9   6   0     2107.28     1966.78     68.85 o 
  -8   6   0     2475.18     2017.63    153.39 o 
  -7   6   0        9.94       16.12     11.00 o 
  -6   6   0      312.05      306.91     19.38 o 
  -5   6   0        2.68        8.09     10.46 o 
  -4   6   0    18384.94    18707.75    440.48 o 
  -3   6   0       16.16       13.22      9.59 o 
  -2   6   0     4035.51     3701.35    386.61 o 
  -1   6   0      679.85      631.68     57.34 o 
   0   6   0     1231.78     1168.74    121.73 o 
   1   6   0       60.27       60.03     10.58 o 
   2   6   0     3637.53     3365.04    162.44 o 
   3   6   0      662.83      663.53     21.46 o 
   4   6   0     1081.27      973.92     25.44 o 
   5   6   0     1121.90     1063.15     33.41 o 
   6   6   0       94.76      432.55     56.20 o 
   7   6   0      110.06      100.45     24.17 o 
   8   6   0       13.87       -2.33     44.07 o 
   9   6   0       34.60        3.74     49.80 o 
  10   6   0     2083.00     2212.66     94.88 o 
  11   6   0     1271.28     1324.13     86.79 o 
 -13   7   0     1720.81     1896.81     94.64 o 
 -12   7   0       25.27      -37.86     52.92 o 
 -11   7   0     2009.01     1881.33     95.71 o 
 -10   7   0     3416.62     2919.41    283.56 o 
  -9   7   0      935.05      720.70     54.51 o 
  -8   7   0      985.24      943.44     58.02 o 
  -7   7   0       21.63       21.22     15.06 o 
  -6   7   0      629.62      621.99     21.26 o 
  -5   7   0     3731.00     3913.74    190.88 o 
  -4   7   0       77.09       94.37     16.56 o 
  -3   7   0    12538.80    12963.43    241.69 o 
  -2   7   0       15.21       22.71     14.97 o 
  -1   7   0     1403.49     1254.56    136.28 o 
   0   7   0       12.75       33.04     14.46 o 
   1   7   0     1018.04      944.46     44.88 o 
   2   7   0        4.88        7.90      5.48 o 
   3   7   0      298.40      319.05     33.31 o 
   4   7   0      140.37      217.55     39.72 o 
   5   7   0     3218.50     2159.39    111.26 o 
   6   7   0      148.30      161.17     20.16 o 
   7   7   0      286.21      343.25     56.19 o 
   8   7   0       23.14      -42.59     48.40 o 
   9   7   0       16.02       63.68    105.64 o 
  10   7   0      149.90      131.33     60.16 o 
 -13   8   0     1971.99     2305.98    186.61 o 
 -12   8   0        5.25       50.68     53.79 o 
 -11   8   0      303.60      295.23     56.70 o 
 -10   8   0     1635.69     1707.31    103.18 o 
  -9   8   0       82.13      179.02     38.44 o 
  -8   8   0     3794.99     3672.25    327.85 o 
  -7   8   0       23.94       20.11     14.26 o 
  -6   8   0      148.96      163.50     24.28 o 
  -5   8   0      556.47      597.64     27.32 o 
  -4   8   0       84.85       63.52     16.77 o 
  -3   8   0     1079.96     1015.62     42.24 o 
  -2   8   0     9201.56     8293.94    986.32 o 
  -1   8   0      269.64      274.18     20.78 o 
   0   8   0      745.60      707.06     22.46 o 
   1   8   0      220.27      206.28     15.58 o 
   2   8   0     1491.07     1453.64     50.96 o 
   3   8   0      247.83      250.43     36.93 o 
   4   8   0        6.81       96.99     49.50 o 
   5   8   0      248.75      344.68     40.49 o 
   6   8   0     1116.73     1137.16     58.93 o 
   7   8   0     1452.41     1545.39     74.14 o 
   8   8   0      911.56      982.81     62.41 o 
   9   8   0       38.74       58.56     58.03 o 
 -13   9   0      975.62     1084.38    120.24 o 
 -12   9   0      785.68      896.50     77.68 o 
 -11   9   0      205.18      228.59     62.88 o 
 -10   9   0      258.06      289.31     51.75 o 
  -9   9   0      190.86      195.85     31.66 o 
  -8   9   0      343.85      324.01     41.71 o 
  -7   9   0      861.17      952.96     38.36 o 
  -6   9   0      643.08      770.11     59.01 o 
  -5   9   0     6764.34     5460.94    822.91 o 
  -4   9   0      240.06      182.48     30.40 o 
  -3   9   0     8141.87     8208.68    289.88 o 
  -2   9   0       12.00       -2.07     23.32 o 
  -1   9   0      241.90      264.39     23.13 o 
   0   9   0      163.00      159.98     21.60 o 
   1   9   0      127.70      111.48     14.44 o 
   2   9   0      759.09      835.65     48.12 o 
   4   9   0        9.36       24.22     36.78 o 
   5   9   0      141.38      118.04     42.90 o 
   6   9   0        0.95       13.13     44.53 o 
   7   9   0       56.73       74.23     45.40 o 
   8   9   0      641.28      655.72     62.90 o 
 -12  10   0      440.72      443.84     70.05 o 
 -11  10   0      166.49      669.23    231.53 o 
 -10  10   0      373.24      338.32     79.57 o 
  -9  10   0        8.62      -31.90     31.90 o 
  -8  10   0      550.05      511.90     40.38 o 
  -7  10   0     1230.83     1301.40     64.78 o 
  -6  10   0     2711.65     1916.92    817.12 o 
  -5  10   0     1025.93      995.23     70.33 o 
  -4  10   0     2907.30     2878.62     47.88 o 
  -3  10   0       17.35       -0.32     22.07 o 
  -2  10   0     3139.53     3343.76     84.14 o 
  -1  10   0      178.30      165.71     26.97 o 
   0  10   0     6083.67     6480.47    132.63 o 
   1  10   0      900.44     1026.50     60.33 o 
   2  10   0      343.89      448.44     85.03 o 
   3  10   0        4.87       98.66     79.72 o 
   4  10   0       16.23       19.44     43.95 o 
   5  10   0        0.14      -14.49     45.59 o 
   6  10   0       24.65       14.25     50.04 o 
   7  10   0      103.62       69.40     56.36 o 
 -11  11   0      122.37      243.86     95.37 o 
 -10  11   0      182.58      175.68     56.04 o 
  -9  11   0      207.37      220.98     56.69 o 
  -8  11   0       77.39       21.91     48.77 o 
  -7  11   0        6.43      -24.12     46.21 o 
  -6  11   0        1.26      -14.70     47.02 o 
  -5  11   0     8828.35     8976.39    299.66 o 
  -4  11   0     1487.59     1543.26     49.79 o 
  -3  11   0       31.33       23.74     33.08 o 
  -2  11   0      475.27      552.05     40.03 o 
  -1  11   0      146.82      125.21     31.08 o 
   0  11   0      230.96      293.94     46.14 o 
   2  11   0       39.15      212.92     46.54 o 
   3  11   0     1711.34     1836.80     73.35 o 
   4  11   0        0.01      -48.92     48.92 o 
   5  11   0      206.93      258.26     56.27 o 
   6  11   0       53.75       77.93     55.04 o 
 -10  12   0      779.65      804.63    157.75 o 
  -9  12   0      216.92      191.01     59.43 o 
  -8  12   0       20.06      -45.58     52.83 o 
  -7  12   0       12.82       18.82     46.01 o 
  -6  12   0     2239.34     2421.45    102.86 o 
  -5  12   0        4.13        9.66     41.84 o 
  -4  12   0     2729.30     2836.64     74.35 o 
  -3  12   0      275.66      291.72     40.84 o 
  -2  12   0        9.07       -8.46     59.04 o 
  -1  12   0     1526.46     1768.19     94.32 o 
   0  12   0      265.22     1071.92    121.47 o 
   1  12   0      146.18      177.02     46.73 o 
   2  12   0      512.98      581.53     59.15 o 
   3  12   0       84.31      104.36     54.28 o 
   4  12   0       73.08      135.92     55.66 o 
  -9  13   0      453.09      439.82     70.73 o 
  -8  13   0      129.11      116.25     52.83 o 
  -7  13   0      287.17      227.24     53.10 o 
  -6  13   0       94.91      130.43     87.49 o 
  -5  13   0      822.89      839.12    100.97 o 
  -4  13   0        5.15        3.00     51.69 o 
  -3  13   0     2041.97     2416.73    106.81 o 
  -2  13   0        5.56      -15.00     64.51 o 
  -1  13   0      291.49      342.10    105.85 o 
   0  13   0      128.30      133.42     62.50 o 
   1  13   0     1253.43     1216.83     94.57 o 
   2  13   0      216.36      237.03     66.38 o 
  -6  14   0        0.89       28.81     74.01 o 
  -5  14   0        0.24       -2.41     73.18 o 
  -4  14   0      133.21      156.50     82.00 o 
  -3  14   0       32.16       60.17     72.55 o 
  -2  14   0       28.20     1271.92    146.29 o 
  -1  14   0      120.72       85.19     75.91 o 
  -1 -14   1       48.71      -69.32     78.39 o 
   0 -14   1      112.61      114.63     74.04 o 
   1 -14   1       45.49       33.47     71.28 o 
   2 -14   1       30.86      168.81     86.56 o 
   3 -14   1        8.91      269.88     66.93 o 
   4 -14   1     3038.20     3410.69    270.10 o 
   5 -14   1      207.74      144.35     87.02 o 
   6 -14   1      367.46      385.86     78.00 o 
   7 -14   1       15.98      100.43    125.57 o 
  -3 -13   1     1450.56     1931.29    107.93 o 
  -2 -13   1       22.06       26.34     70.39 o 
  -1 -13   1        6.67       26.92     76.89 o 
   0 -13   1      188.62      221.66     67.47 o 
   1 -13   1      264.44      781.26    113.02 o 
   2 -13   1      345.40      294.31     70.67 o 
   3 -13   1      626.33      599.11    101.82 o 
   4 -13   1      441.95      439.19     51.38 o 
   5 -13   1     1798.81     1763.58    140.58 o 
   6 -13   1       58.01      -21.83     46.78 o 
   7 -13   1     1501.24     1592.50     69.91 o 
   8 -13   1       25.62       59.83     38.89 o 
   9 -13   1        7.09      -31.27     60.54 o 
  -5 -12   1      249.63      319.98     60.78 o 
  -4 -12   1     2382.51     3284.91    160.48 o 
  -3 -12   1     1408.94     1696.93    117.03 o 
  -2 -12   1     1740.47     2078.11     76.28 o 
  -1 -12   1       22.19      350.37    102.03 o 
   1 -12   1      208.52      579.70    281.67 o 
   2 -12   1      128.14      112.59     37.64 o 
   3 -12   1       29.94        2.97     37.34 o 
   4 -12   1      543.86      545.75     57.94 o 
   5 -12   1      206.76      178.13     43.01 o 
   6 -12   1       92.44       64.99     42.62 o 
   7 -12   1      319.69      355.20     50.32 o 
   8 -12   1       11.71      -27.14     37.56 o 
   9 -12   1      173.00      160.11     74.99 o 
  10 -12   1      907.99      993.31     89.98 o 
  -7 -11   1       37.10       97.66     57.70 o 
  -6 -11   1       24.60       28.27     52.14 o 
  -5 -11   1      474.69      550.70     58.82 o 
  -4 -11   1       46.62       83.48     47.74 o 
  -3 -11   1     2432.34     2663.31    118.85 o 
  -2 -11   1       57.30      174.15     39.04 o 
  -1 -11   1     4476.08     3813.05    162.29 o 
   0 -11   1      684.53      867.06    194.21 o 
   1 -11   1      216.56      157.92     32.58 o 
   2 -11   1        3.01       -3.03     31.31 o 
   3 -11   1      735.85      731.41     37.30 o 
   4 -11   1        6.05       16.71     35.71 o 
   5 -11   1      226.28      225.97     41.45 o 
   6 -11   1     1021.77      970.66     59.28 o 
   7 -11   1     1487.81     1577.86    140.38 o 
   8 -11   1       58.82       33.57     34.60 o 
   9 -11   1      559.77      594.65     63.22 o 
  10 -11   1     1861.71     1795.77     82.35 o 
  11 -11   1       49.56       43.85     88.56 o 
  -8 -10   1       13.77        7.40     53.79 o 
  -7 -10   1      206.40      177.81     53.02 o 
  -6 -10   1     2704.36     2921.12     86.27 o 
  -5 -10   1      511.13      565.74     54.51 o 
  -4 -10   1      462.39      501.60     50.55 o 
  -3 -10   1      128.45       68.89     36.16 o 
  -1 -10   1       13.21       14.12     35.79 o 
   0 -10   1      588.31      650.93     53.93 o 
   1 -10   1       67.07       52.44     25.03 o 
   2 -10   1       14.06       -5.58     25.34 o 
   3 -10   1       34.70       11.89     22.10 o 
   4 -10   1       43.00       56.00     23.27 o 
   5 -10   1       42.98       47.28     36.23 o 
   6 -10   1      697.86      646.74     68.08 o 
   7 -10   1       23.98      -18.24     30.58 o 
   8 -10   1      464.08      433.17     54.52 o 
   9 -10   1      547.19      477.77     37.52 o 
  10 -10   1     3083.67     3432.36    154.90 o 
  11 -10   1       31.54       13.96     52.40 o 
  12 -10   1      714.02      599.23     71.04 o 
  -9  -9   1      327.45      341.94     96.65 o 
  -8  -9   1      231.97      320.17     56.73 o 
  -7  -9   1       35.37       83.95     51.13 o 
  -6  -9   1     1828.62     1900.69     69.59 o 
  -5  -9   1     2916.66     3094.63     79.45 o 
  -4  -9   1     1004.29      971.09     51.16 o 
  -2  -9   1      564.05      539.31     41.19 o 
  -1  -9   1      135.35      133.29     32.18 o 
   0  -9   1      153.62      164.23     19.64 o 
   1  -9   1      292.98      371.82     62.65 o 
   2  -9   1        5.87       -3.77     21.84 o 
   3  -9   1      422.86      411.88     24.38 o 
   4  -9   1      446.65      463.18     26.88 o 
   5  -9   1     2051.41     1701.12    580.81 o 
   6  -9   1      200.25      151.18     55.60 o 
   7  -9   1      265.63      178.41     48.83 o 
   8  -9   1      802.94      803.77     35.39 o 
   9  -9   1     2718.01     2475.59    129.34 o 
  10  -9   1     2181.57     2452.87    110.74 o 
  11  -9   1      292.89      468.90    178.22 o 
  12  -9   1       13.47       11.10     58.00 o 
  13  -9   1        4.14        1.90     63.62 o 
 -10  -8   1      198.42      194.54     63.36 o 
  -9  -8   1      119.55      169.87     56.18 o 
  -8  -8   1      142.73       92.57     52.78 o 
  -7  -8   1      214.20      207.17     45.58 o 
  -6  -8   1     4834.48     4704.99     90.78 o 
  -5  -8   1      586.63      696.81     44.52 o 
  -4  -8   1     3169.37     4757.20    154.76 o 
  -3  -8   1       61.40       55.23     30.48 o 
  -2  -8   1      429.90      423.69     35.94 o 
  -1  -8   1       37.74       25.83     20.98 o 
   0  -8   1     8671.22     8841.20    215.12 o 
   1  -8   1     1516.30     1551.69     55.41 o 
   2  -8   1     8354.68     6863.32    760.30 o 
   3  -8   1      508.27      465.27     49.15 o 
   4  -8   1      873.77      908.55     48.58 o 
   5  -8   1       12.25       -0.28     16.42 o 
   6  -8   1        1.68      -12.35     18.49 o 
   7  -8   1      290.66      283.14     21.84 o 
   8  -8   1      371.63      288.85     22.83 o 
   9  -8   1     1031.20      886.96     68.95 o 
  10  -8   1     2798.23     2412.51    264.11 o 
  11  -8   1     1542.60     1571.62     51.07 o 
  12  -8   1        8.63       44.99     55.14 o 
  13  -8   1      161.32      104.67     63.91 o 
 -11  -7   1     1308.17     1341.42     90.48 o 
 -10  -7   1      336.09      304.62     64.26 o 
  -9  -7   1       72.51       86.65     52.46 o 
  -8  -7   1      396.35      344.80     62.80 o 
  -7  -7   1       35.54       22.37     37.95 o 
  -6  -7   1        3.93       44.72     23.40 o 
  -5  -7   1     2636.86     2522.52    270.24 o 
  -4  -7   1       29.96       64.43     25.11 o 
  -3  -7   1      697.56      764.49     31.09 o 
  -2  -7   1     1074.50     1205.20     36.42 o 
  -1  -7   1       15.92        0.66     20.87 o 
   0  -7   1      156.73      164.15     14.53 o 
   1  -7   1      151.24       62.21     15.21 o 
   2  -7   1        8.18        2.55     10.58 o 
   3  -7   1    22198.00    21998.61    358.99 o 
   4  -7   1       43.11       20.99     14.42 o 
   5  -7   1      437.59      383.51     21.94 o 
   6  -7   1       86.47       53.07     17.51 o 
   7  -7   1      297.10      302.47     20.37 o 
   8  -7   1      779.81      675.31     35.57 o 
   9  -7   1      918.32      851.98     62.23 o 
  10  -7   1      151.07      140.53     58.90 o 
  11  -7   1      190.30      183.48     38.34 o 
  12  -7   1      888.05      980.48    149.65 o 
  13  -7   1       36.87       55.26     60.75 o 
 -11  -6   1      606.07      736.33     73.02 o 
 -10  -6   1     1111.29     1171.61     74.61 o 
  -9  -6   1      199.29      223.19     49.69 o 
  -8  -6   1      120.99       75.08     43.01 o 
  -7  -6   1      553.60      491.20     30.71 o 
  -6  -6   1      338.08      354.15     27.20 o 
  -5  -6   1       11.62        0.58     12.73 o 
  -4  -6   1       20.61       18.63     18.91 o 
  -3  -6   1       16.26       21.56     17.29 o 
  -2  -6   1     1886.16     1618.85    271.85 o 
  -1  -6   1      203.72      188.46     31.78 o 
   0  -6   1     4047.29     4214.10     77.68 o 
   1  -6   1      352.84      335.92     13.19 o 
   2  -6   1    19610.16    19126.46    305.21 o 
   3  -6   1     1704.98     1767.76     45.89 o 
   4  -6   1       35.54        4.94     10.61 o 
   5  -6   1      537.83      459.24     21.67 o 
   6  -6   1     2372.82     2133.28    136.54 o 
   7  -6   1      341.85      830.24    143.66 o 
   8  -6   1     3883.95     3209.71    234.57 o 
   9  -6   1       20.51       21.54     37.50 o 
  10  -6   1      895.42      937.37     57.48 o 
  11  -6   1      140.86      140.16     34.63 o 
  12  -6   1     1404.43     1473.36     74.57 o 
  13  -6   1       11.08      -37.04     58.81 o 
  14  -6   1      545.29      557.00     80.68 o 
 -12  -5   1       88.05       67.78     57.08 o 
 -11  -5   1      221.66      197.81     53.62 o 
 -10  -5   1      831.51      834.21     45.18 o 
  -9  -5   1     3755.48     3647.31     97.62 o 
  -8  -5   1       17.60       30.86     18.99 o 
  -7  -5   1      122.04     2228.81    301.98 o 
  -6  -5   1       11.56        9.02     19.15 o 
  -5  -5   1     7567.73     7089.03    166.38 o 
  -4  -5   1       51.42      128.39     54.97 o 
  -3  -5   1       90.08       40.72     11.34 o 
  -2  -5   1       77.65       51.66     13.70 o 
  -1  -5   1    25170.44    26861.17    614.95 o 
   0  -5   1       27.31       29.06      8.33 o 
   1  -5   1     6875.11     6740.22    121.61 o 
   2  -5   1      102.81       80.79      9.06 o 
   3  -5   1    19680.36    19950.46    828.98 o 
   4  -5   1      410.20      432.86     21.55 o 
   5  -5   1       15.58       27.36      9.39 o 
   6  -5   1      602.00      556.16     26.32 o 
   7  -5   1     1370.89     1249.71     98.08 o 
   8  -5   1     2522.99     1748.92    341.08 o 
   9  -5   1     1099.48     1100.20     40.66 o 
  10  -5   1       88.75      124.91     34.53 o 
  11  -5   1      584.04      580.01     82.34 o 
  12  -5   1     2069.12     2137.05     97.29 o 
  13  -5   1        1.59      -41.81     41.81 o 
  14  -5   1     1236.69     1451.03     96.07 o 
 -12  -4   1       59.40       34.50     38.85 o 
 -11  -4   1     1300.50     1262.08     55.04 o 
 -10  -4   1     2415.60     2285.69     61.95 o 
  -9  -4   1      450.56      841.63    109.87 o 
  -8  -4   1      817.97      496.59     76.30 o 
  -7  -4   1       34.25       34.43     16.37 o 
  -6  -4   1        2.10        8.42     14.70 o 
  -5  -4   1       50.93       42.83     11.69 o 
  -4  -4   1       46.58       46.56      9.29 o 
  -3  -4   1      439.83      401.98     18.77 o 
  -2  -4   1      289.80      372.10     16.78 o 
  -1  -4   1      522.84      522.52     18.90 o 
   0  -4   1    13034.33    13286.44    264.25 o 
   1  -4   1      128.95      100.14      7.21 o 
   2  -4   1     9441.55     8907.44    231.41 o 
   3  -4   1       84.73       52.77      9.98 o 
   4  -4   1    13914.23    11232.78     95.46 o 
   5  -4   1        6.30       20.61      9.06 o 
   6  -4   1     2474.00     2086.60    136.49 o 
   7  -4   1       86.57       51.08     11.45 o 
   8  -4   1     9158.36     8957.45    331.67 o 
   9  -4   1      929.72      855.90     38.44 o 
  10  -4   1      146.18      128.74     31.72 o 
  11  -4   1      516.78      493.57     41.69 o 
  12  -4   1       29.83       20.49     39.89 o 
  13  -4   1      609.32      631.61     52.73 o 
  14  -4   1      672.77      648.59     79.02 o 
 -13  -3   1       52.45       50.54     43.56 o 
 -12  -3   1      103.32       76.83     39.53 o 
 -11  -3   1       20.05      224.71     67.13 o 
 -10  -3   1     2349.12     1973.33     52.76 o 
  -9  -3   1     3382.40     3224.67    126.12 o 
  -8  -3   1     2871.02     2766.40     52.41 o 
  -7  -3   1     6477.53     6087.91    106.52 o 
  -6  -3   1      367.91      334.10     15.64 o 
  -5  -3   1     3559.97     3634.21    104.85 o 
  -4  -3   1      533.70      503.32     13.55 o 
  -3  -3   1      448.61      487.02     11.81 o 
  -2  -3   1      323.68      311.87     15.11 o 
  -1  -3   1    80449.78    79457.81   1408.16 o 
   0  -3   1       73.58       68.10      5.36 o 
   1  -3   1     4711.92     4721.41    104.57 o 
   2  -3   1     3114.71     3056.27    102.60 o 
   4  -3   1     3477.62     3641.51     55.58 o 
   5  -3   1     8972.84     7812.34    437.02 o 
   6  -3   1      336.99      254.34     23.10 o 
   7  -3   1    27392.91    28567.04   1742.17 o 
   8  -3   1     2450.99     2413.91     91.29 o 
   9  -3   1     1477.50     1443.11    134.59 o 
  10  -3   1       23.72        7.31     30.59 o 
  11  -3   1      213.53      171.36     37.54 o 
  12  -3   1      561.50      602.20     52.23 o 
  13  -3   1     1238.26     1233.53     91.42 o 
  14  -3   1      213.20      169.95     51.28 o 
 -13  -2   1      148.21      125.05     42.32 o 
 -12  -2   1     1084.86     1166.43     51.77 o 
 -11  -2   1        7.23       12.46     26.16 o 
 -10  -2   1       32.58      178.14     22.24 o 
  -9  -2   1     4726.30     4414.51     66.91 o 
  -8  -2   1    11383.20    11038.16    130.71 o 
  -7  -2   1     1463.45     1369.42    136.14 o 
  -6  -2   1     1884.28     1868.60     62.74 o 
  -5  -2   1     1836.94     1812.61     50.98 o 
  -4  -2   1     1502.30     1411.15     37.35 o 
  -3  -2   1     5336.01     5507.25     50.65 o 
  -2  -2   1     1778.93     1881.10     29.06 o 
  -1  -2   1      415.79      377.04     11.20 o 
   0  -2   1     3058.29     2929.39     23.96 o 
   1  -2   1      398.16      369.56      9.17 o 
   3  -2   1      184.65      206.27     10.07 o 
   4  -2   1      231.64      256.32     10.71 o 
   5  -2   1     2498.44     2291.67     29.51 o 
   6  -2   1       86.25       47.73     10.64 o 
   7  -2   1    10039.90     9663.76    502.94 o 
   8  -2   1     5830.52     4968.88    432.83 o 
   9  -2   1       16.48        3.67     12.18 o 
  10  -2   1      103.85       28.98     34.16 o 
  11  -2   1      122.07       82.99     37.57 o 
  12  -2   1       26.46       -0.74     41.84 o 
  13  -2   1       62.58       92.91     46.40 o 
  14  -2   1       34.14       61.52     58.74 o 
 -14  -1   1      433.74      462.96     51.75 o 
 -13  -1   1      643.38      708.98     49.63 o 
 -12  -1   1      304.04      498.76     76.25 o 
 -11  -1   1      951.55     1449.42    182.35 o 
 -10  -1   1      295.62      223.00     25.05 o 
  -9  -1   1     8517.12     7750.26    106.71 o 
  -8  -1   1     3788.17     3629.33     50.35 o 
  -7  -1   1      195.17      191.53     23.01 o 
  -6  -1   1      109.90      102.52     13.58 o 
  -5  -1   1      365.10      358.89     14.28 o 
  -4  -1   1      758.19      783.51     19.07 o 
  -3  -1   1      581.84      780.54     55.08 o 
  -2  -1   1       25.43       46.08      9.58 o 
  -1  -1   1     1269.08     1405.05     13.47 o 
   2  -1   1      129.61      158.16     15.61 o 
   3  -1   1     2148.08     2073.47     24.35 o 
   4  -1   1        5.78        7.55      7.70 o 
   5  -1   1    11596.79    11147.50    326.90 o 
   6  -1   1     1232.22     1109.89    144.13 o 
   7  -1   1    23155.42    21035.51    198.07 o 
   8  -1   1     6426.54     5722.37    234.42 o 
   9  -1   1       61.40       29.53     17.93 o 
  10  -1   1      290.24      214.64     33.56 o 
  11  -1   1     3588.72     3457.07    169.35 o 
  12  -1   1      254.93      258.48     45.49 o 
  13  -1   1     1421.07     2485.00    181.20 o 
  14  -1   1       10.65       -1.81     44.15 o 
 -14   0   1       20.69      159.17     55.52 o 
 -13   0   1      752.25      711.57     56.03 o 
 -12   0   1       12.15     1232.68    270.79 o 
 -11   0   1       53.51       12.23     35.70 o 
 -10   0   1      614.26      353.41     74.30 o 
  -9   0   1     1267.41      943.45    135.60 o 
  -8   0   1    17476.16    14666.85   1042.35 o 
  -7   0   1        6.08       -0.80     11.84 o 
  -6   0   1    11312.66    10263.33    394.91 o 
  -5   0   1       38.30       33.08     12.71 o 
  -4   0   1    22831.91    24463.64    646.17 o 
  -3   0   1       23.67       31.67      7.76 o 
  -2   0   1       50.36       54.89      5.79 o 
   1   0   1        0.55       -0.23      3.22 o 
   2   0   1     4701.05     4883.13     54.09 o 
   3   0   1      491.83      509.24     12.03 o 
   4   0   1    10929.03    11566.02    278.91 o 
   5   0   1      410.33      374.76     14.60 o 
   6   0   1     5246.33     4614.65    484.18 o 
   7   0   1     6522.93     6238.45    198.84 o 
   8   0   1    10957.31    10240.66    263.35 o 
   9   0   1     3463.09     3194.93    143.74 o 
  10   0   1      219.27      227.66     38.50 o 
  11   0   1      452.28      417.86     38.46 o 
  12   0   1      643.11      731.66     57.85 o 
  13   0   1     2950.30     2905.74    135.52 o 
 -14   1   1      157.46      111.29     48.87 o 
 -13   1   1      345.46      709.45     50.96 o 
 -12   1   1      984.56      973.62     55.51 o 
 -11   1   1      343.54      263.22     39.68 o 
 -10   1   1     1675.50     1502.77     61.79 o 
  -9   1   1     2755.82     2553.39     56.73 o 
  -8   1   1     2496.67     2487.75     58.14 o 
  -7   1   1     4316.26     4092.33     56.57 o 
  -6   1   1     1211.64     1007.98    196.20 o 
  -5   1   1    22033.29    21741.20    197.60 o 
  -4   1   1      175.55      187.21     12.40 o 
  -3   1   1    40077.50    40343.63    370.87 o 
  -2   1   1       14.17       48.22     11.59 o 
   0   1   1      112.22      115.26      8.09 o 
   1   1   1     1077.40     1058.01     17.00 o 
   2   1   1        0.03        0.35      6.80 o 
   3   1   1     8438.92     8860.27    141.52 o 
   4   1   1      186.51      205.83     15.41 o 
   5   1   1       18.25        3.88     10.77 o 
   6   1   1       49.50       35.59     12.23 o 
   7   1   1      725.48      740.18     24.08 o 
   8   1   1     2220.87     2225.77     44.40 o 
   9   1   1     3380.00     3217.46     49.58 o 
  10   1   1     1080.36     1093.35     44.72 o 
  11   1   1      560.67     1702.88    159.29 o 
  12   1   1      615.38      651.43     46.40 o 
  13   1   1     2340.63     2204.60     69.37 o 
 -14   2   1        4.46       -5.68     46.27 o 
 -13   2   1      392.05      426.87     48.92 o 
 -12   2   1      855.00      791.87     52.30 o 
 -11   2   1     1004.32     1012.39     48.63 o 
 -10   2   1     2004.02     1956.26     57.78 o 
  -9   2   1     1080.81     1064.15     39.96 o 
  -8   2   1     2258.62     2144.65     66.39 o 
  -7   2   1      971.42      907.40     36.66 o 
  -6   2   1      329.63      198.38     17.36 o 
  -5   2   1     1146.36     1157.12     24.24 o 
  -4   2   1    42893.84    43358.89    279.69 o 
  -3   2   1      267.67      284.53     18.67 o 
  -1   2   1      321.07      294.44      8.82 o 
   0   2   1    48251.86    49042.16    932.81 o 
   1   2   1      325.48      312.37     17.65 o 
   2   2   1     1041.34      985.78     16.53 o 
   3   2   1      101.93       94.74      9.58 o 
   4   2   1    10260.22    10031.69    208.49 o 
   5   2   1       22.08       12.33     11.95 o 
   6   2   1      693.29      684.02     20.15 o 
   7   2   1       23.47       19.12     17.44 o 
   8   2   1      296.92      238.59     22.56 o 
   9   2   1     2359.97     2227.73     49.32 o 
  10   2   1     1015.22     2132.58    124.54 o 
  11   2   1      173.35      103.67     37.17 o 
  12   2   1     1565.19     1633.58     66.28 o 
  13   2   1      965.27      926.60     62.79 o 
 -14   3   1        2.05        0.39      7.48 o 
 -13   3   1     1436.12     1402.10    162.33 o 
 -12   3   1        0.23      -37.60     37.60 o 
 -11   3   1      842.44      813.23     44.34 o 
 -10   3   1       74.01       20.78     27.99 o 
  -9   3   1     3679.42     3572.78     79.01 o 
  -8   3   1      181.92      173.24     22.32 o 
  -7   3   1      480.00      516.91     27.40 o 
  -6   3   1        2.81       12.51     13.35 o 
  -5   3   1     8672.67     8171.57    142.59 o 
  -4   3   1     4741.15     4665.10    151.37 o 
  -2   3   1      352.78      334.92     15.27 o 
  -1   3   1     7266.00     7454.81    134.55 o 
   0   3   1       42.02       34.27      9.53 o 
   1   3   1      603.64      599.11     21.90 o 
   2   3   1      153.23      156.59     10.97 o 
   3   3   1     6523.58     6800.95    189.09 o 
   4   3   1      361.03      347.91     17.98 o 
   5   3   1      281.94      342.75     18.21 o 
   6   3   1       21.39       46.10     22.87 o 
   7   3   1      701.09      656.14     64.98 o 
   8   3   1      311.30      308.53     32.63 o 
   9   3   1     5158.34     4367.96     76.86 o 
  10   3   1     1398.40     1336.64     67.11 o 
  11   3   1       15.29        7.15     47.64 o 
  12   3   1     1581.14     1780.47     96.87 o 
 -14   4   1      457.17      426.31     72.62 o 
 -13   4   1     1076.36     1133.21     95.49 o 
 -12   4   1        1.93      -19.78     35.36 o 
 -11   4   1        8.60       -6.42     30.84 o 
 -10   4   1      246.28      239.80     30.26 o 
  -9   4   1      916.76      864.02     39.45 o 
  -8   4   1      400.43      475.47     34.09 o 
  -7   4   1      216.80      214.91     17.39 o 
  -6   4   1     1001.88      770.36     36.31 o 
  -5   4   1      759.88      544.23     92.69 o 
  -3   4   1        0.64       -3.49      5.58 o 
  -2   4   1     6002.31     5870.71     89.96 o 
  -1   4   1      123.67      138.38     11.05 o 
   0   4   1     4191.71     4217.17    133.72 o 
   1   4   1       15.41        4.08     11.68 o 
   2   4   1     5775.28     5951.64    186.84 o 
   3   4   1      737.95      750.99     31.69 o 
   4   4   1       10.17       10.95     14.49 o 
   5   4   1        0.02       -3.11     17.94 o 
   6   4   1      246.34      259.02     22.14 o 
   7   4   1      388.38      233.35    118.13 o 
   8   4   1       52.67       49.81     37.38 o 
   9   4   1      229.48      251.93     47.37 o 
  10   4   1     1974.69     2286.62     91.40 o 
  11   4   1      721.32      709.99     75.94 o 
  12   4   1     2800.56     2903.04    112.38 o 
 -14   5   1       21.04      -18.53     68.08 o 
 -13   5   1        8.57       14.73     57.98 o 
 -12   5   1     1062.23     1004.88     48.66 o 
 -11   5   1       54.72       40.40     29.61 o 
 -10   5   1      990.28      920.14     56.35 o 
  -9   5   1     1916.54     1761.57     42.03 o 
  -8   5   1      154.00      158.02     23.54 o 
  -7   5   1       83.94       63.72     11.53 o 
  -6   5   1      205.40      132.76     26.76 o 
  -4   5   1     1247.16     1300.21     84.08 o 
  -3   5   1    33164.45    31718.19    618.74 o 
  -2   5   1      183.03      204.19     13.09 o 
  -1   5   1     5938.74     6023.23     87.45 o 
   0   5   1      362.24      385.41     14.20 o 
   1   5   1       31.44       14.10      9.63 o 
   2   5   1      892.87      955.44     35.61 o 
   3   5   1     1332.25     1274.54     32.93 o 
   4   5   1      309.41      332.60     20.95 o 
   5   5   1     2281.74     2205.65     53.95 o 
   6   5   1      782.62      710.78     32.18 o 
   7   5   1     1631.85      912.54    282.49 o 
   8   5   1      253.86      458.79    109.36 o 
   9   5   1      651.16      662.49     62.72 o 
  10   5   1      394.62      306.13     59.98 o 
  11   5   1      118.94      132.10     62.51 o 
 -14   6   1       13.00      -27.17     66.31 o 
 -13   6   1      205.94      208.02     61.79 o 
 -12   6   1      637.36      563.12     64.54 o 
 -11   6   1     1353.20     1319.63     54.00 o 
 -10   6   1     3722.26     3527.91     77.36 o 
  -9   6   1        0.60       -7.84     14.79 o 
  -8   6   1      209.23      147.65     16.63 o 
  -7   6   1      270.33      310.97     92.10 o 
  -6   6   1     4578.97     3087.90     53.99 o 
  -5   6   1      489.90      487.39     27.83 o 
  -4   6   1    13922.26    14831.10    605.15 o 
  -3   6   1      230.80      225.84     15.09 o 
  -2   6   1     4478.23     4643.09     87.33 o 
  -1   6   1      108.93       84.32     13.74 o 
   0   6   1     2194.12     1903.22    225.86 o 
   1   6   1        0.13      -10.66     15.28 o 
   2   6   1     7658.50     8120.46    290.55 o 
   3   6   1     1856.06     1881.92     37.09 o 
   4   6   1    11200.04    11041.63    217.70 o 
   5   6   1     3356.90     3184.17     49.33 o 
   6   6   1      115.43      396.00     42.38 o 
   7   6   1      356.58      646.59    125.17 o 
   8   6   1       18.66        1.97     45.93 o 
   9   6   1      267.74      230.28     57.88 o 
  10   6   1     1152.78     1416.15     85.15 o 
 -13   7   1       95.24      166.24     62.84 o 
 -12   7   1      549.12      565.92     62.63 o 
 -11   7   1     4433.29     4379.28    251.57 o 
 -10   7   1      137.04      103.92     22.68 o 
  -9   7   1     1213.40     1049.69     74.42 o 
  -8   7   1      293.21      240.05     25.02 o 
  -7   7   1      417.97      389.85     26.88 o 
  -6   7   1      149.28      105.57     20.13 o 
  -5   7   1     1892.61     2039.20     80.97 o 
  -4   7   1       66.69       51.00     13.53 o 
  -3   7   1     4196.72     4539.54    199.26 o 
  -2   7   1       40.24       51.34     14.06 o 
  -1   7   1     8280.08     8156.46    721.15 o 
   0   7   1      132.54      126.89     17.19 o 
   1   7   1       77.57       71.79     16.11 o 
   2   7   1       19.44       16.49     12.14 o 
   3   7   1     2007.27     2176.39     45.05 o 
   4   7   1     1708.26     1646.33     34.56 o 
   5   7   1     6113.38     7073.38    260.08 o 
   6   7   1      976.48      898.65     50.03 o 
   7   7   1      336.68      408.52     64.46 o 
   8   7   1        7.24        3.92     50.37 o 
   9   7   1      883.91      891.92     73.88 o 
  10   7   1       38.47        3.01     59.40 o 
 -13   8   1      754.48      753.35     90.75 o 
 -12   8   1        4.51       59.60     54.58 o 
 -11   8   1     1857.40     1940.89     85.23 o 
 -10   8   1     1364.63     1343.00     71.28 o 
  -9   8   1     1195.05     1047.72     62.98 o 
  -8   8   1     1798.64     1757.39     43.38 o 
  -7   8   1      701.17      733.41     59.33 o 
  -6   8   1     1287.05     1233.65     42.46 o 
  -5   8   1      303.51      319.59     27.00 o 
  -4   8   1       15.29       39.16     16.97 o 
  -3   8   1      104.47      130.05     18.74 o 
  -2   8   1      848.01      869.86     54.77 o 
  -1   8   1      239.04      246.71     22.29 o 
   0   8   1     4106.10     4145.10    117.88 o 
   1   8   1       13.31       -1.72     18.14 o 
   2   8   1     6873.08     7120.45    310.96 o 
   3   8   1        6.73       37.24     19.40 o 
   4   8   1     1524.35     1630.36    146.64 o 
   5   8   1      125.24      660.74    205.71 o 
   6   8   1       51.42       64.09     42.81 o 
   7   8   1       90.15      117.15     46.81 o 
   8   8   1       86.81      132.83     52.44 o 
   9   8   1      179.15      263.85     65.25 o 
 -12   9   1        5.29        0.90     59.56 o 
 -11   9   1     2873.37     2877.73    149.28 o 
 -10   9   1      155.43      179.08     53.43 o 
  -9   9   1       12.22       -8.69     32.95 o 
  -8   9   1      405.80      368.31     49.92 o 
  -7   9   1     1312.55     1296.35     40.97 o 
  -6   9   1      354.92      352.44     30.71 o 
  -5   9   1       24.99       20.36     25.23 o 
  -4   9   1      504.30      414.00    109.60 o 
  -3   9   1      473.25      522.55     46.06 o 
  -2   9   1      373.00      389.93     30.28 o 
  -1   9   1      843.72      851.42     35.94 o 
   0   9   1      153.85      133.62     23.21 o 
   1   9   1     4118.62     4136.23    100.59 o 
   2   9   1     1030.73      986.28     37.90 o 
   3   9   1     7858.14     5548.42    381.33 o 
   4   9   1       66.01        1.99     35.23 o 
   5   9   1     1215.17     1321.83     73.31 o 
   6   9   1      112.08       60.48     47.49 o 
   7   9   1      328.48      415.54     57.27 o 
   8   9   1       25.75       -5.68     54.77 o 
 -12  10   1      506.09      560.00     72.71 o 
 -11  10   1      206.74      208.11     58.08 o 
 -10  10   1       10.19       -3.58     89.77 o 
  -9  10   1       13.78      -25.16     48.70 o 
  -8  10   1     2904.07     2781.82     88.86 o 
  -7  10   1        2.97       -3.85     44.62 o 
  -6  10   1     1560.81     1599.94    106.07 o 
  -5  10   1       18.25        9.89     26.35 o 
  -4  10   1     3347.75     3235.48     70.57 o 
  -3  10   1      405.60      403.27     28.42 o 
  -2  10   1      314.57      308.44     43.03 o 
  -1  10   1       61.81       50.56     26.57 o 
   0  10   1      630.90      718.14     32.29 o 
   1  10   1      269.62      304.03     21.87 o 
   2  10   1     4944.16     3533.31    155.72 o 
   3  10   1       69.09       63.12     40.33 o 
   4  10   1      765.87      745.32     58.80 o 
   5  10   1       30.99       45.50     50.00 o 
   6  10   1      178.87      150.89     54.95 o 
   7  10   1      906.08     1074.89     74.85 o 
 -11  11   1      353.34      310.71     85.08 o 
 -10  11   1     1220.04     1384.24    113.00 o 
  -9  11   1       23.05      -20.18     53.18 o 
  -8  11   1      196.51      211.79     55.61 o 
  -7  11   1     2234.87     2507.05    254.46 o 
  -6  11   1       82.23       22.47     47.83 o 
  -5  11   1     5517.64     5755.87    213.35 o 
  -4  11   1       83.05       50.25     38.66 o 
  -3  11   1      155.27      132.07     36.27 o 
  -2  11   1      135.92       57.68     34.44 o 
  -1  11   1     1573.13     1795.85    159.61 o 
   0  11   1        1.61      222.79     81.72 o 
   1  11   1     1343.09     1039.38    112.03 o 
   2  11   1      290.61      444.29     50.23 o 
   3  11   1      229.13      280.75     52.35 o 
   4  11   1      203.53      263.06     55.36 o 
   5  11   1        6.65       25.91     54.20 o 
 -10  12   1       16.42      -25.65     61.37 o 
  -9  12   1      467.20      571.70    105.31 o 
  -8  12   1      877.85      913.79     76.11 o 
  -7  12   1      948.64     1007.88     63.44 o 
  -6  12   1     3405.43     3624.21    145.80 o 
  -5  12   1      294.57      266.65     50.05 o 
  -4  12   1      220.52      214.47     39.60 o 
  -3  12   1      391.17      385.64     44.54 o 
  -2  12   1      490.30      589.51     74.88 o 
  -1  12   1       19.36      112.64    131.36 o 
   0  12   1      648.05      606.89     99.98 o 
   1  12   1      231.38      259.72     49.20 o 
   2  12   1       78.48      143.70     53.62 o 
   3  12   1      384.48      392.02     60.81 o 
   4  12   1     1746.21     2073.23     88.46 o 
  -8  13   1      192.85      142.03     67.38 o 
  -7  13   1      173.60      158.95     54.32 o 
  -6  13   1       70.17       76.36     51.70 o 
  -5  13   1     2086.72     2250.38    110.09 o 
  -4  13   1      524.13      564.64     63.39 o 
  -3  13   1      446.03      504.26     77.25 o 
  -2  13   1      728.01      899.94     86.88 o 
  -1  13   1        0.48      691.85    189.48 o 
   0  13   1      387.82      398.44     82.46 o 
   1  13   1      200.29      125.14     58.20 o 
   3 -15   2     1275.90      971.91    131.72 o 
  -2 -14   2      539.46      629.53     86.68 o 
  -1 -14   2      322.18      334.75     77.61 o 
   0 -14   2       20.65       28.60     65.96 o 
   1 -14   2      252.78      273.98     73.17 o 
   2 -14   2      311.95       91.31     65.01 o 
   3 -14   2      900.70      989.59     67.03 o 
   4 -14   2     2911.21     3094.87    488.32 o 
   5 -14   2      248.65      241.82     71.63 o 
   6 -14   2        3.49       11.40     63.78 o 
   7 -14   2       11.37       30.94     54.39 o 
   8 -14   2        3.15      -53.33     53.33 o 
  -4 -13   2       92.16      216.13     60.44 o 
  -3 -13   2       42.47       21.55     67.02 o 
  -2 -13   2      562.21      669.21     80.67 o 
  -1 -13   2     1232.96     1364.13     89.88 o 
   0 -13   2       36.56      187.76     58.58 o 
   2 -13   2       11.02       53.04     45.05 o 
   3 -13   2     1561.96     1650.40     69.11 o 
   4 -13   2        0.57      -24.13     42.44 o 
   5 -13   2     2633.51     2853.07    236.21 o 
   6 -13   2      614.34      738.85     63.61 o 
   7 -13   2       59.14       68.48     42.56 o 
   8 -13   2        7.69       14.43     37.90 o 
   9 -13   2      672.41      668.30     90.13 o 
  -6 -12   2      297.27      258.86     60.51 o 
  -5 -12   2      135.18      132.36     55.16 o 
  -4 -12   2      414.72      778.94     62.63 o 
  -3 -12   2       13.04       91.99     53.60 o 
  -2 -12   2      130.28      148.05     60.28 o 
  -1 -12   2       19.24       59.74     51.49 o 
   1 -12   2      185.71      150.66     53.92 o 
   2 -12   2     5201.38     5510.46    116.13 o 
   3 -12   2        3.24        2.79     30.57 o 
   4 -12   2     6104.21     6204.20    275.97 o 
   5 -12   2       18.35        3.26     40.44 o 
   6 -12   2     1286.74     1404.50    110.34 o 
   7 -12   2       25.83       20.66     33.74 o 
   8 -12   2       22.85      -37.55     37.55 o 
   9 -12   2      140.40      134.91     54.89 o 
  10 -12   2       70.29       80.67     55.25 o 
  -7 -11   2       28.59       15.47     53.67 o 
  -6 -11   2      116.87      114.75     52.81 o 
  -5 -11   2        1.08      -11.31     47.68 o 
  -4 -11   2      129.60       79.34     44.91 o 
  -3 -11   2     1419.77     1510.56     64.79 o 
  -2 -11   2      217.62      302.56     42.53 o 
   0 -11   2      134.23       86.69     50.37 o 
   1 -11   2     7755.05     7673.87     94.84 o 
   2 -11   2      395.25      396.04     36.68 o 
   3 -11   2     1494.22     1475.29     35.34 o 
   4 -11   2      488.44      470.46     31.18 o 
   5 -11   2      706.64      678.26     45.71 o 
   6 -11   2      133.61      114.22     33.61 o 
   7 -11   2     2594.18     2781.45    192.82 o 
   8 -11   2      108.02       77.19     33.34 o 
   9 -11   2      137.94       82.20     52.28 o 
  10 -11   2        4.16      -34.09     50.15 o 
  11 -11   2      402.81      504.43     99.76 o 
  -8 -10   2      342.67      367.84     56.78 o 
  -7 -10   2      545.77      566.61     57.89 o 
  -6 -10   2      424.55      627.05    124.28 o 
  -5 -10   2        8.55      -27.80     42.47 o 
  -4 -10   2     1484.09     1526.89     63.03 o 
  -3 -10   2      612.34      627.65     46.46 o 
  -1 -10   2       18.73       35.94     33.56 o 
   0 -10   2      142.44      128.16     17.25 o 
   1 -10   2      136.55      127.85     25.82 o 
   2 -10   2     9456.70     9447.30    323.83 o 
   3 -10   2      104.09      109.91     18.80 o 
   4 -10   2     1590.88     1661.96     93.61 o 
   5 -10   2       90.08       92.58     29.38 o 
   6 -10   2       18.70      155.02     83.52 o 
   7 -10   2      927.06      937.18     85.65 o 
   8 -10   2      529.40      475.10     45.93 o 
   9 -10   2      617.63      617.76     56.51 o 
  10 -10   2     1558.38     1785.01    123.82 o 
  11 -10   2        4.23      361.48    198.39 o 
  12 -10   2     1487.50     1537.98     86.87 o 
  -9  -9   2      402.80      447.04     67.18 o 
  -8  -9   2      619.11      693.08     57.76 o 
  -7  -9   2       80.54      192.06     60.63 o 
  -6  -9   2      415.74      430.80     47.68 o 
  -5  -9   2     2288.76     2375.82     70.36 o 
  -4  -9   2      409.67      762.39     96.43 o 
  -2  -9   2      527.77      554.85     39.16 o 
  -1  -9   2      227.10      222.58     33.05 o 
   0  -9   2      930.36      915.72     42.65 o 
   1  -9   2     1046.19     1079.72     37.02 o 
   2  -9   2      266.32      283.23     20.62 o 
   3  -9   2     3608.85     3682.87    109.72 o 
   4  -9   2        1.19       24.95     20.18 o 
   5  -9   2      231.81      232.41     29.22 o 
   6  -9   2        3.02        4.18     21.75 o 
   7  -9   2     4178.59     4143.32    157.78 o 
   8  -9   2        8.12       39.52     24.64 o 
   9  -9   2     6231.67     5946.94    434.79 o 
  10  -9   2     1208.15     1212.80     81.00 o 
  11  -9   2      111.21      207.89     80.42 o 
  12  -9   2      714.44      709.41     70.61 o 
  13  -9   2       60.28       29.33     62.31 o 
 -10  -8   2       10.65       24.37     60.11 o 
  -9  -8   2      677.23      697.09     67.01 o 
  -8  -8   2     1091.07     1299.42     72.95 o 
  -7  -8   2     1023.42      999.58     55.64 o 
  -6  -8   2    13409.85    13173.07    285.50 o 
  -5  -8   2     1617.61     2118.27    232.64 o 
  -3  -8   2      176.35      512.89     44.96 o 
  -2  -8   2      614.03      665.39     30.56 o 
  -1  -8   2        0.78       -2.18     20.11 o 
   0  -8   2      342.93      344.39     19.91 o 
   1  -8   2      310.32      322.68     18.56 o 
   2  -8   2      158.66      134.97     16.82 o 
   3  -8   2     1552.50     1467.84    143.08 o 
   4  -8   2      151.32       71.14     24.01 o 
   5  -8   2       24.30       16.99     16.03 o 
   6  -8   2      553.67      471.89     28.29 o 
   7  -8   2      205.35      195.01     21.60 o 
   8  -8   2     4318.52     4009.07    161.01 o 
   9  -8   2      209.49      127.46     23.37 o 
  10  -8   2     4592.68     4279.71    261.97 o 
  11  -8   2       26.60       11.42     52.47 o 
  12  -8   2      118.08     1150.36    613.41 o 
  13  -8   2       45.52      -63.44     63.44 o 
 -11  -7   2       40.37      -37.75     60.60 o 
 -10  -7   2      406.89      373.49     60.63 o 
  -9  -7   2      522.87      537.74     59.68 o 
  -8  -7   2       30.26      -31.82     45.81 o 
  -7  -7   2     1079.74      994.63     65.73 o 
  -6  -7   2     4318.55     3871.20    236.81 o 
  -4  -7   2     1281.23     1279.32     37.37 o 
  -3  -7   2     4628.17     4576.02     81.21 o 
  -2  -7   2      432.42      429.66     23.77 o 
  -1  -7   2       91.04       75.16     19.53 o 
   0  -7   2       32.25       16.06      9.92 o 
   1  -7   2      553.94      585.62     45.57 o 
   2  -7   2       17.20       15.40     10.62 o 
   3  -7   2     1172.37     1132.46    104.23 o 
   4  -7   2       43.51       35.20     17.28 o 
   5  -7   2      188.05      132.51     17.40 o 
   6  -7   2     3559.01     3223.88     54.83 o 
   7  -7   2     3424.29     3206.37    247.17 o 
   8  -7   2      530.57     1210.74    149.08 o 
   9  -7   2     3265.23     2995.97    176.61 o 
  10  -7   2     2557.69     2759.60    288.73 o 
  11  -7   2      951.89      950.42     48.01 o 
  12  -7   2        8.91       38.46     36.81 o 
  13  -7   2      121.59       72.79     66.34 o 
 -12  -6   2      113.60       83.45     62.02 o 
 -11  -6   2      111.57       83.50     72.81 o 
 -10  -6   2     1907.90     1969.55     84.60 o 
  -9  -6   2     1269.22     1275.47     44.86 o 
  -8  -6   2      790.47      737.73     39.38 o 
  -7  -6   2       29.68        9.49     19.27 o 
  -6  -6   2     2506.57     1491.68    104.69 o 
  -5  -6   2       71.14       64.05     21.51 o 
  -4  -6   2       73.71       44.21     18.68 o 
  -3  -6   2     3212.67     2950.75    362.75 o 
  -2  -6   2      232.26      274.75     18.56 o 
  -1  -6   2      449.77      433.84     58.24 o 
   0  -6   2    11479.52    11769.65    259.63 o 
   1  -6   2     1604.89     1700.68     38.03 o 
   2  -6   2    17264.93    17093.35    382.69 o 
   3  -6   2       81.44       67.35     12.85 o 
   4  -6   2     4576.84     4345.48    150.03 o 
   5  -6   2        1.44       24.67     11.73 o 
   6  -6   2    15088.73    14704.52    426.68 o 
   7  -6   2      909.35      858.11     30.18 o 
   8  -6   2       36.38      115.24     23.91 o 
   9  -6   2     1993.12     1653.63    190.04 o 
  10  -6   2      161.39      109.51     46.91 o 
  11  -6   2     2608.71     2719.52    185.34 o 
  12  -6   2       83.50       28.79     37.05 o 
  13  -6   2      188.15      178.05     43.83 o 
 -12  -5   2      324.48      488.62    170.64 o 
 -11  -5   2      126.73      103.66     35.64 o 
 -10  -5   2      491.51      476.13     39.93 o 
  -9  -5   2     4790.56     4592.45    148.35 o 
  -8  -5   2      736.93      668.59     28.27 o 
  -7  -5   2     2681.35     2674.08     59.46 o 
  -6  -5   2       18.82        5.34     15.89 o 
  -5  -5   2     1614.34     1565.14     48.29 o 
  -4  -5   2      275.92      234.94     11.24 o 
  -3  -5   2     1582.17     1540.44     32.11 o 
  -2  -5   2      115.47      109.41     14.42 o 
  -1  -5   2    16311.82    17848.66    443.23 o 
   0  -5   2       41.02       16.96      6.88 o 
   1  -5   2       69.81      112.72      8.64 o 
   2  -5   2      969.30      929.54     31.80 o 
   3  -5   2     2765.19     2819.02     94.35 o 
   4  -5   2      138.86      155.47     12.16 o 
   5  -5   2      184.34      187.98     16.29 o 
   6  -5   2      900.70      802.85     35.12 o 
   7  -5   2     4247.23     4257.89    100.91 o 
   8  -5   2      130.42      138.76     18.96 o 
   9  -5   2     1345.97     1263.91    138.52 o 
  10  -5   2      397.59      337.23     36.21 o 
  11  -5   2      439.75      399.49     41.63 o 
  12  -5   2     2544.63     2704.68    157.20 o 
  13  -5   2       61.05        6.81     43.42 o 
  14  -5   2      633.52      702.50     85.01 o 
 -13  -4   2      508.11      495.79     66.78 o 
 -12  -4   2       28.44      -14.91     38.68 o 
 -11  -4   2      402.29      435.90     42.69 o 
 -10  -4   2      319.39      321.21     37.42 o 
  -9  -4   2     3203.06     2840.63    122.56 o 
  -8  -4   2       14.76      344.08    153.55 o 
  -7  -4   2      402.64      360.41     22.10 o 
  -6  -4   2     1859.67     1860.53     51.18 o 
  -5  -4   2      218.96      248.88     13.52 o 
  -4  -4   2     6693.29     6380.44    121.27 o 
  -3  -4   2      100.83       96.71      8.54 o 
  -2  -4   2    24810.90    25698.89    149.77 o 
  -1  -4   2        2.43       11.63      8.56 o 
   0  -4   2     1761.89     1563.54     25.93 o 
   1  -4   2     1289.46     1196.63     21.86 o 
   2  -4   2      206.42      217.53     22.56 o 
   3  -4   2      757.54      776.81     19.43 o 
   4  -4   2     5151.32     5433.85    152.83 o 
   5  -4   2       38.47      257.14     58.80 o 
   6  -4   2     2631.52     2446.24     79.13 o 
   7  -4   2     2529.59     2467.93    117.59 o 
   8  -4   2       66.80       30.25     15.47 o 
   9  -4   2        5.50       15.95     28.61 o 
  10  -4   2      636.94      561.29     42.07 o 
  11  -4   2      256.09      229.65     40.50 o 
  12  -4   2     7910.06     7892.68    330.74 o 
  13  -4   2       46.08       41.89     43.82 o 
  14  -4   2     1770.90     1769.12     93.37 o 
 -13  -3   2      321.91      279.96     42.48 o 
 -12  -3   2      177.52      120.59     36.95 o 
 -11  -3   2        4.61        5.36     29.01 o 
 -10  -3   2        0.53       28.93     21.39 o 
  -9  -3   2     3554.66     2681.06     87.07 o 
  -8  -3   2     1465.46     1385.88     52.79 o 
  -7  -3   2      469.88      469.49     22.24 o 
  -6  -3   2     2526.16     2642.45     85.24 o 
  -5  -3   2     1988.96     1840.94    134.43 o 
  -4  -3   2      283.29      263.60     10.81 o 
  -3  -3   2     1168.36     1569.73     24.99 o 
  -2  -3   2     5586.32     5514.87     93.02 o 
  -1  -3   2   219342.89   214937.91   1639.03 o 
   0  -3   2     2137.28     2093.45     39.08 o 
   1  -3   2      681.14      628.61     13.72 o 
   2  -3   2     1050.07     1000.33     16.87 o 
   3  -3   2      180.11      222.36     19.26 o 
   4  -3   2     1291.67     1221.81     31.03 o 
   5  -3   2     2289.07     2278.36     77.10 o 
   6  -3   2      221.52      206.70     14.79 o 
   7  -3   2     1650.11     1684.34     78.89 o 
   8  -3   2      577.08      536.90     22.07 o 
   9  -3   2        4.87       -8.66     14.16 o 
  10  -3   2        7.56       22.57     33.06 o 
  11  -3   2        3.82       31.18     36.51 o 
  12  -3   2     2411.35     2530.61    154.53 o 
  13  -3   2      102.18       89.64     55.54 o 
  14  -3   2     3002.69     3402.60    145.01 o 
 -13  -2   2      116.50      108.54     40.21 o 
 -12  -2   2     1202.80     1075.67     50.65 o 
 -11  -2   2      384.34      359.67     34.72 o 
 -10  -2   2      102.63       62.98     20.55 o 
  -9  -2   2       45.30       10.16     31.57 o 
  -8  -2   2       30.24       43.87     22.03 o 
  -7  -2   2      810.22      743.86     70.74 o 
  -6  -2   2     3253.35     3479.31    121.01 o 
  -5  -2   2      688.66      738.18     20.17 o 
  -4  -2   2     1358.47     1294.21     32.99 o 
  -3  -2   2     1016.87     1087.09     25.10 o 
  -2  -2   2     3887.11     4150.44     33.65 o 
  -1  -2   2      184.36      174.04      5.68 o 
   0  -2   2    11166.16    11338.94    167.96 o 
   1  -2   2      359.21      307.05     13.67 o 
   2  -2   2    31785.89    29701.60    150.86 o 
   3  -2   2     2257.89     2209.64     88.29 o 
   4  -2   2    20649.37    21138.58    812.38 o 
   5  -2   2       80.66       66.45     11.13 o 
   6  -2   2      649.93      587.71     25.29 o 
   7  -2   2       63.53       58.44     15.14 o 
   8  -2   2       74.59       61.52     18.55 o 
   9  -2   2      170.15      129.45     20.57 o 
  10  -2   2      250.00      195.02     40.74 o 
  11  -2   2       37.01       15.85     37.58 o 
  12  -2   2      853.55      907.42     58.05 o 
  13  -2   2      915.12      806.07     80.12 o 
 -14  -1   2     2544.06     2465.04     73.30 o 
 -13  -1   2       30.98      -14.03     35.72 o 
 -12  -1   2      134.61      196.96     39.38 o 
 -11  -1   2      389.33      320.58     38.37 o 
 -10  -1   2      416.56      313.29     29.18 o 
  -9  -1   2     1385.48     1277.95     42.17 o 
  -8  -1   2     3209.69     2867.93     55.89 o 
  -7  -1   2      699.03      668.39     71.63 o 
  -6  -1   2      138.44      143.99     13.37 o 
  -5  -1   2     2028.59     2196.78     82.87 o 
  -4  -1   2      361.19      361.08     11.34 o 
  -3  -1   2     2572.42     2998.07     49.04 o 
  -2  -1   2      125.93      155.06      5.99 o 
  -1  -1   2    43308.40    46635.72   1345.62 o 
   0  -1   2      334.21      294.36     17.74 o 
   2  -1   2      511.48      496.17     16.23 o 
   3  -1   2     8651.32     8816.68     55.85 o 
   4  -1   2      972.99      961.36     23.96 o 
   5  -1   2     4039.00     3752.73    167.13 o 
   6  -1   2       80.64       73.91     15.62 o 
   7  -1   2    15796.05    15515.18    490.12 o 
   8  -1   2      110.11       61.95     19.65 o 
   9  -1   2     2861.16     2624.21     46.22 o 
  10  -1   2       84.06       50.04     30.19 o 
  11  -1   2      844.41      850.03     45.46 o 
  12  -1   2      229.91      283.03     40.33 o 
  13  -1   2      205.26      155.85     43.06 o 
 -14   0   2      792.78      747.27    142.63 o 
 -13   0   2     1007.95      990.73     77.95 o 
 -12   0   2      271.40      246.60     44.86 o 
 -11   0   2      890.28      836.88     47.75 o 
 -10   0   2     1941.09     1724.17     53.72 o 
  -9   0   2      828.70      762.23     37.99 o 
  -8   0   2     9122.59     6363.49    962.42 o 
  -7   0   2      623.97      506.47     52.52 o 
  -6   0   2     1114.36     1164.22     61.47 o 
  -5   0   2       21.52       15.20      7.19 o 
  -4   0   2     5000.48     5173.77    145.18 o 
  -3   0   2        1.89       10.84      4.71 o 
  -2   0   2     1603.81     1666.45     20.00 o 
  -1   0   2        6.69        8.40      6.03 o 
   1   0   2      187.70      172.95      7.78 o 
   2   0   2      544.38      553.89     19.13 o 
   3   0   2      273.82      290.14      9.44 o 
   4   0   2     5816.51     5716.77     87.94 o 
   5   0   2       32.84       24.57     10.93 o 
   6   0   2      526.32      606.88     19.95 o 
   7   0   2     3329.64     3339.39     81.41 o 
   8   0   2        4.62      -13.09     18.96 o 
   9   0   2     1801.01     1691.10     45.73 o 
  10   0   2      568.10      498.26     38.47 o 
  11   0   2     1666.13     1635.17     54.83 o 
  12   0   2      257.87      444.92     44.24 o 
  13   0   2       98.06      129.66     39.51 o 
 -14   1   2      396.69      391.43     53.39 o 
 -13   1   2      178.51      148.89     47.18 o 
 -12   1   2     1575.39     1567.99    135.42 o 
 -11   1   2     2967.34     2766.66    125.73 o 
 -10   1   2      229.23      181.41     31.39 o 
  -9   1   2      573.92      523.46     32.80 o 
  -8   1   2      792.56      787.07     30.68 o 
  -7   1   2      859.85      912.20     29.73 o 
  -6   1   2      622.07      507.91    109.21 o 
  -5   1   2     2347.98     2442.41     63.30 o 
  -4   1   2      211.45      217.53      7.14 o 
  -3   1   2     4349.48     4826.35     78.91 o 
  -2   1   2      337.67      404.32     16.09 o 
   0   1   2        2.52        3.85      7.27 o 
   1   1   2     5534.07     5338.72     79.79 o 
   2   1   2      190.14      199.09      9.33 o 
   3   1   2    17216.05    16867.26    355.81 o 
   4   1   2     3548.58     3595.86     72.23 o 
   5   1   2      988.24      860.69     31.28 o 
   6   1   2      186.93      149.12     23.42 o 
   7   1   2     4549.56     4565.45    166.75 o 
   8   1   2       22.17       10.86     21.75 o 
   9   1   2      612.64      545.04     30.48 o 
  10   1   2        2.52       28.14     30.64 o 
  11   1   2     1685.37     1736.66     56.66 o 
  12   1   2      331.04      332.40     47.28 o 
  13   1   2      151.79      209.67     48.92 o 
 -14   2   2        2.97      102.30     45.84 o 
 -13   2   2     2777.90     2876.84     84.34 o 
 -12   2   2     2156.16     2019.62     63.23 o 
 -11   2   2     2726.27     2584.12     63.53 o 
 -10   2   2     1633.25     1706.80     55.51 o 
  -9   2   2       48.45       48.32     24.70 o 
  -8   2   2     5504.64     5098.02     71.92 o 
  -7   2   2       15.59        6.12     17.03 o 
  -6   2   2     5293.31     5174.40     56.71 o 
  -5   2   2      173.48      137.06     11.67 o 
  -4   2   2    15665.24    15446.28    825.30 o 
  -3   2   2      632.45      735.94     21.57 o 
  -1   2   2       10.05       14.74      9.11 o 
   0   2   2      630.49      655.73     16.66 o 
   1   2   2        6.35       -0.44      8.37 o 
   2   2   2     5597.10     4953.93    122.02 o 
   3   2   2      945.91      915.98     25.64 o 
   4   2   2    24881.86    25267.18    814.29 o 
   5   2   2      269.90      258.30     15.89 o 
   6   2   2      902.63      779.98     98.72 o 
   7   2   2      359.28      312.60     24.15 o 
   8   2   2     1796.84     1767.91     39.51 o 
   9   2   2      642.77      668.42     35.85 o 
  10   2   2      187.86      624.16    123.95 o 
  11   2   2      177.26      767.18    112.35 o 
  12   2   2       40.76      119.44     69.30 o 
 -14   3   2      212.95      161.63     59.06 o 
 -13   3   2      376.12      398.53     46.13 o 
 -12   3   2     3498.57     3739.12    158.07 o 
 -11   3   2     7465.99     7289.95    160.63 o 
 -10   3   2     2482.33     2528.33     55.26 o 
  -9   3   2      479.12      465.39     28.56 o 
  -8   3   2       60.23       45.10     19.06 o 
  -7   3   2      119.08      133.33     17.37 o 
  -6   3   2      174.44      155.17     20.04 o 
  -5   3   2     2225.16     1975.61     44.66 o 
  -4   3   2      194.32      184.86     16.18 o 
  -2   3   2        0.70       24.93     11.73 o 
  -1   3   2     1182.35     1154.37     22.75 o 
   0   3   2      189.38      180.63     12.31 o 
   1   3   2     8377.78     7940.84    273.49 o 
   2   3   2       39.05       39.10     10.08 o 
   3   3   2    10750.20    10743.10    280.40 o 
   4   3   2     4483.50     4682.40    131.04 o 
   5   3   2     4889.22     5170.90    172.08 o 
   6   3   2       60.04       12.35     17.60 o 
   7   3   2       17.43       27.13     29.01 o 
   8   3   2       65.28       34.77     29.45 o 
  10   3   2     1827.15     1701.16     92.14 o 
  11   3   2     1254.71     1357.06     83.01 o 
  12   3   2      731.80      733.05     77.24 o 
 -14   4   2     1110.41     1217.57    168.44 o 
 -13   4   2        7.12       16.53     57.28 o 
 -12   4   2     3748.85     3880.53    268.61 o 
 -11   4   2     4055.24     3965.79    194.19 o 
 -10   4   2     1417.31     1331.50     49.61 o 
  -9   4   2      359.92      375.94     22.65 o 
  -8   4   2      416.06      406.17     28.82 o 
  -7   4   2     1426.63     1213.01     78.83 o 
  -6   4   2        8.21       63.59     37.86 o 
  -5   4   2     1521.78     1351.32    174.38 o 
  -4   4   2     9301.87     6287.68     49.57 o 
  -3   4   2      249.03      266.92     18.29 o 
  -2   4   2      528.00      474.51     15.83 o 
  -1   4   2      498.30      518.74     17.17 o 
   0   4   2     3339.44     3520.84     94.58 o 
   1   4   2      164.52      160.10     15.73 o 
   2   4   2     1385.99     1143.18    187.58 o 
   3   4   2      674.32      695.23     25.17 o 
   4   4   2    19288.46    20239.62    579.30 o 
   5   4   2     1057.76     1047.74     28.23 o 
   6   4   2      164.07       94.14     27.81 o 
   7   4   2        3.73       47.03     60.16 o 
   8   4   2      607.44      823.03     72.28 o 
   9   4   2      443.41      399.22     53.50 o 
  10   4   2      100.31       90.18     56.22 o 
  11   4   2     1314.04     1369.07     87.20 o 
 -14   5   2     1210.83     1245.56    121.72 o 
 -13   5   2      121.40       54.05     60.04 o 
 -12   5   2     1014.81     1028.03     71.86 o 
 -11   5   2     2858.67     2579.53     72.78 o 
 -10   5   2      683.60      596.26     29.64 o 
  -9   5   2     3477.16     3140.42    189.71 o 
  -8   5   2       88.71       68.43      7.38 o 
  -7   5   2      177.18      163.33     19.06 o 
  -6   5   2      145.62      162.80     31.94 o 
  -5   5   2     2002.29     1411.07     27.64 o 
  -4   5   2      452.82      437.61     21.16 o 
  -3   5   2    13121.90    12638.04    388.56 o 
  -2   5   2      389.37      397.87     15.88 o 
  -1   5   2     2135.85     2213.00     30.40 o 
   0   5   2       21.18        8.08     14.71 o 
   1   5   2     7289.74     5778.37   1280.37 o 
   2   5   2       81.98       49.35     20.17 o 
   3   5   2        5.20        9.33     15.04 o 
   4   5   2      405.63      429.25     33.18 o 
   5   5   2     1237.86     1165.63     36.79 o 
   6   5   2      686.93      678.72     33.45 o 
   7   5   2      536.02     2564.35    269.38 o 
   8   5   2      166.32      120.38     45.06 o 
   9   5   2     2127.23     2337.08    138.23 o 
  10   5   2      386.29      388.60     64.93 o 
  11   5   2      941.49     1029.08     84.35 o 
 -14   6   2     2674.06     2592.25    133.88 o 
 -13   6   2       42.77      -40.77     58.66 o 
 -12   6   2     1218.93     1192.25     75.36 o 
 -11   6   2      162.92      101.20     50.19 o 
 -10   6   2      390.55      363.96     23.38 o 
  -9   6   2     1046.34      725.58    112.99 o 
  -8   6   2       16.19       15.15      7.19 o 
  -7   6   2      130.55      120.74     13.32 o 
  -6   6   2    11585.34     9697.12     75.70 o 
  -5   6   2       62.47       89.61     14.24 o 
  -4   6   2     6131.98     5088.60    496.05 o 
  -3   6   2       27.93        7.42     14.73 o 
  -2   6   2      149.53      166.69     15.92 o 
  -1   6   2        3.93       -9.57     13.29 o 
   0   6   2     7807.16     6692.49    945.11 o 
   1   6   2     1871.61     1784.66     57.25 o 
   2   6   2     3625.16     3775.61    146.83 o 
   3   6   2       82.93       87.38     21.35 o 
   4   6   2      375.22      347.25     27.71 o 
   5   6   2      354.22      332.39     29.05 o 
   6   6   2       72.16      466.51     81.76 o 
   7   6   2     1157.17     1122.46     55.89 o 
   8   6   2      721.53      846.78     93.40 o 
   9   6   2      567.28      680.04     68.16 o 
  10   6   2     1328.04     1380.19    176.11 o 
 -13   7   2      277.04      270.42     70.12 o 
 -12   7   2        1.54      -35.73     55.36 o 
 -11   7   2       58.92       24.83     50.54 o 
 -10   7   2       40.31       10.58     45.83 o 
  -9   7   2     2759.78     1854.10    216.17 o 
  -8   7   2      333.25      343.59     36.26 o 
  -7   7   2     3834.58     3490.68    462.55 o 
  -6   7   2     1766.00     1897.03     58.08 o 
  -5   7   2      525.35      597.77     26.99 o 
  -4   7   2      407.55      335.94     27.32 o 
  -3   7   2     7333.32     7712.56    220.04 o 
  -2   7   2       78.36       53.61     16.12 o 
  -1   7   2     1861.69     1770.50     68.71 o 
   0   7   2       43.32       30.97     19.41 o 
   1   7   2     1093.76     1048.76     42.81 o 
   2   7   2        9.65       73.79     46.10 o 
   3   7   2       18.84       19.93     22.24 o 
   4   7   2      258.12      267.52     27.02 o 
   5   7   2       19.01      202.04     71.99 o 
   6   7   2     1649.69     1760.24     92.96 o 
   7   7   2     2133.34     2126.11     74.29 o 
   8   7   2      633.46      560.93     65.94 o 
   9   7   2      417.51      523.62     71.10 o 
 -13   8   2     1519.68     1598.90     90.52 o 
 -12   8   2       50.15       58.93     58.28 o 
 -11   8   2       39.21      -40.47     52.51 o 
 -10   8   2      110.10       95.13     50.59 o 
  -9   8   2       20.94       50.79     35.57 o 
  -8   8   2     1452.21     1353.26    837.22 o 
  -7   8   2       86.45       86.89     16.79 o 
  -6   8   2    22874.94    24763.29   1013.34 o 
  -5   8   2      562.16      546.53     30.28 o 
  -4   8   2       80.90       67.38     18.95 o 
  -3   8   2      392.31      353.75     53.49 o 
  -2   8   2        7.03      -21.72     21.72 o 
  -1   8   2       50.37       10.99     22.18 o 
   0   8   2      345.27      348.82     28.86 o 
   1   8   2      141.50       90.58     24.42 o 
   2   8   2     1970.85     2093.34    145.70 o 
   3   8   2       23.86       37.84     15.79 o 
   4   8   2     1021.85     1100.94     64.48 o 
   5   8   2      654.32      678.74     50.63 o 
   6   8   2     1849.79     1946.52     73.05 o 
   7   8   2      666.38      725.24     60.32 o 
   8   8   2     1579.71     1720.04     79.16 o 
 -12   9   2      235.05      171.78     62.50 o 
 -11   9   2      534.23      475.38     66.06 o 
 -10   9   2      249.87      237.91     56.47 o 
  -9   9   2      221.76      107.01     57.92 o 
  -8   9   2       69.40       81.48     33.76 o 
  -7   9   2     2741.95     2877.55     86.97 o 
  -6   9   2      325.37      400.37     30.25 o 
  -5   9   2     3426.04     3646.13    278.58 o 
  -4   9   2     1110.21      874.81    160.67 o 
  -3   9   2       37.29        6.07     27.46 o 
  -2   9   2      561.17      583.98     26.62 o 
  -1   9   2     2163.79     2315.63    105.04 o 
   0   9   2       23.90      -11.03     24.70 o 
   1   9   2      401.98      317.24     28.19 o 
   2   9   2       25.87       14.22     21.16 o 
   3   9   2      501.27      692.46     67.56 o 
   4   9   2       23.89       -7.88     44.07 o 
   5   9   2       41.34        7.17     46.64 o 
   6   9   2       37.72       21.79     49.22 o 
   7   9   2        9.41        0.90     53.99 o 
 -12  10   2      665.72      712.27     78.19 o 
 -11  10   2      128.35      453.74    182.94 o 
 -10  10   2     1258.41     1309.02    106.97 o 
  -9  10   2       71.28       51.51     49.55 o 
  -8  10   2      338.25      295.66     55.87 o 
  -7  10   2      377.59      367.50     55.04 o 
  -6  10   2     2595.65     2602.11    109.79 o 
  -5  10   2      489.08      484.10     52.31 o 
  -4  10   2      809.26      850.47     49.98 o 
  -3  10   2      116.75       94.10     35.61 o 
  -2  10   2      991.88     1101.20     49.23 o 
  -1  10   2     1067.85     1101.26     41.64 o 
   0  10   2     5589.34     5955.89    238.76 o 
   1  10   2      434.29      467.52     48.38 o 
   2  10   2     1212.82     1366.07    147.75 o 
   3  10   2      479.44      419.04     53.19 o 
   4  10   2      913.59      862.27     63.64 o 
   5  10   2       84.39       80.55     53.75 o 
   6  10   2     1297.88     1512.03     91.20 o 
 -10  11   2        1.53      -13.01     59.78 o 
  -9  11   2     1701.19     1876.26     88.06 o 
  -8  11   2       19.34       39.61     50.55 o 
  -7  11   2      413.22      357.03     58.71 o 
  -6  11   2       26.10       31.77     49.27 o 
  -5  11   2     1277.99     1214.26     61.66 o 
  -4  11   2        8.37      -15.58     37.82 o 
  -3  11   2       60.86       11.30     37.95 o 
  -2  11   2       71.76       73.82     37.65 o 
  -1  11   2     5456.55     5922.33    180.94 o 
   0  11   2       15.29        7.39     45.03 o 
   1  11   2     2209.68     2295.53    113.32 o 
   2  11   2     1432.10     1476.82     69.82 o 
   3  11   2      511.03      482.44     59.69 o 
   4  11   2        0.53      -48.11     54.07 o 
  -9  12   2      698.29      723.32     75.39 o 
  -8  12   2       34.81      -34.21     61.53 o 
  -7  12   2      136.79      202.16     53.38 o 
  -6  12   2      109.23      172.33     50.79 o 
  -5  12   2       83.92       30.77     47.34 o 
  -4  12   2     2676.96     2832.33     78.63 o 
  -3  12   2      226.41      153.02     66.31 o 
  -2  12   2     2730.51     2944.24    114.65 o 
  -1  12   2      155.73      140.61     67.49 o 
   0  12   2      102.41       51.58     60.47 o 
   1  12   2       42.11       29.25     45.58 o 
   2  12   2      816.65      937.78     68.12 o 
  -7  13   2      211.17      236.69     57.50 o 
  -6  13   2      243.53      270.25     80.12 o 
  -5  13   2       31.54       78.60     76.23 o 
  -4  13   2       11.61      -20.11     69.47 o 
  -3  13   2      362.13      363.19     78.82 o 
  -2  13   2        7.13       60.11     68.34 o 
  -1  13   2     4035.26     3504.35    126.21 o 
   0 -15   3        1.80      -12.16     73.28 o 
   1 -15   3      462.87      526.94     78.52 o 
   2 -15   3        1.57      -54.28     54.28 o 
   3 -15   3     1615.95     1083.84    131.38 o 
   4 -15   3        9.30     -107.11    107.11 o 
   5 -15   3      204.96      182.39     55.40 o 
  -3 -14   3      183.64      182.97    135.29 o 
  -2 -14   3      728.43      995.08     90.38 o 
  -1 -14   3       57.78       25.10     69.84 o 
   0 -14   3      323.93      354.47     71.26 o 
   1 -14   3      102.78      110.02     60.58 o 
   2 -14   3      280.77      240.50     87.59 o 
   3 -14   3      292.35      218.69     67.23 o 
   4 -14   3       50.16       76.11     61.41 o 
   5 -14   3       62.94       58.40     46.08 o 
   6 -14   3      755.85      822.88     50.95 o 
   7 -14   3       21.59        6.76     38.88 o 
   8 -14   3      304.44      305.84     54.89 o 
  -5 -13   3     1020.40     1248.72    127.13 o 
  -4 -13   3       12.63       70.33     68.57 o 
  -3 -13   3     1182.41     1379.28     91.96 o 
  -2 -13   3       60.95       16.43     63.55 o 
  -1 -13   3      233.03      265.80     64.40 o 
   0 -13   3      106.96      311.23     59.70 o 
   2 -13   3       25.22      104.88     47.31 o 
   3 -13   3      157.13      157.04     40.76 o 
   4 -13   3      150.32      123.84     41.81 o 
   5 -13   3      591.63      630.34     50.22 o 
   6 -13   3        6.63      -22.95     34.84 o 
   7 -13   3      230.08      245.36     38.16 o 
   8 -13   3      394.07      383.48     41.08 o 
   9 -13   3     2106.00     2221.42    111.60 o 
  -6 -12   3      871.41      918.18     69.00 o 
  -5 -12   3       20.44       23.69     50.98 o 
  -4 -12   3     2353.87     2561.86    104.27 o 
  -3 -12   3        1.46       74.16     56.07 o 
  -2 -12   3       95.44       93.12     54.73 o 
  -1 -12   3      393.27      620.05    107.73 o 
   1 -12   3       55.86      696.65    295.76 o 
   2 -12   3        6.02        4.88     30.96 o 
   3 -12   3      648.88      598.44     43.18 o 
   4 -12   3      187.47      168.72     38.99 o 
   5 -12   3        3.85        6.26     31.30 o 
   6 -12   3      233.96      250.09     32.00 o 
   7 -12   3      225.42      221.84     35.18 o 
   8 -12   3     3702.40     3653.18    286.41 o 
   9 -12   3     1690.16     1956.14    196.81 o 
  10 -12   3       53.14       14.88     69.46 o 
  -8 -11   3        0.90       -1.64     53.70 o 
  -7 -11   3     2473.34     2791.01     90.23 o 
  -6 -11   3     1088.84     1201.79     67.88 o 
  -5 -11   3      472.35      500.77     79.71 o 
  -4 -11   3      167.86      159.10     46.17 o 
  -3 -11   3       34.02      177.51     88.31 o 
  -2 -11   3       33.02        9.03     47.20 o 
   0 -11   3     1491.34     1483.08     96.58 o 
   1 -11   3     3057.40     2857.13    100.35 o 
   2 -11   3       23.19       -1.36     22.89 o 
   3 -11   3       18.97       -0.10     23.76 o 
   4 -11   3      145.16      123.89     26.66 o 
   5 -11   3       12.07       -8.61     25.18 o 
   6 -11   3      263.73      312.37     42.12 o 
   7 -11   3      200.16      202.33     31.44 o 
   8 -11   3      188.27      195.80     35.64 o 
   9 -11   3     3898.15     4175.28    464.26 o 
  10 -11   3     1016.80      996.18     68.01 o 
  11 -11   3      185.28      178.56     90.17 o 
  -9 -10   3       59.50       18.45     60.10 o 
  -8 -10   3        2.30      -54.70     54.70 o 
  -7 -10   3      895.53     1122.86    121.99 o 
  -6 -10   3     2299.63     2522.44     77.62 o 
  -5 -10   3      174.11      199.75     44.69 o 
  -4 -10   3     2071.71     2280.28     69.19 o 
  -3 -10   3       12.21       22.07     35.94 o 
  -1 -10   3       87.17       67.35     40.43 o 
   0 -10   3     1540.96     1607.37    119.12 o 
   1 -10   3       61.23       20.50     16.63 o 
   2 -10   3     7234.88     7571.64    308.42 o 
   3 -10   3       92.31       81.73     20.83 o 
   4 -10   3      213.31      198.00     22.15 o 
   5 -10   3       19.74       12.49     19.88 o 
   6 -10   3        8.30        3.59     21.49 o 
   7 -10   3      321.08      252.95     29.23 o 
   8 -10   3      316.70      312.13     30.76 o 
   9 -10   3      409.69      368.33     60.49 o 
  10 -10   3      819.90      937.85    111.30 o 
  11 -10   3       38.22      137.24     79.84 o 
  12 -10   3       68.00       27.43     58.16 o 
 -10  -9   3       60.37       57.41     60.03 o 
  -9  -9   3       57.47       41.33     54.70 o 
  -8  -9   3      332.03      315.82     57.42 o 
  -7  -9   3       79.32      429.16    157.26 o 
  -6  -9   3       18.00        7.75     38.28 o 
  -5  -9   3        4.05       -3.49     31.97 o 
  -4  -9   3     1362.46     1377.71     53.25 o 
  -2  -9   3      113.70      261.65     52.68 o 
  -1  -9   3     5385.60     5548.92    166.35 o 
   0  -9   3      146.10      151.04     16.60 o 
   1  -9   3    20204.16    20117.81    619.52 o 
   2  -9   3      696.34      703.57     21.99 o 
   3  -9   3       81.03       76.34     18.35 o 
   4  -9   3     1371.43     1419.88     69.71 o 
   5  -9   3      916.50      846.31     49.37 o 
   6  -9   3        0.86       -3.23     21.31 o 
   7  -9   3     6381.82     5852.76    145.32 o 
   8  -9   3       13.61       21.55     20.44 o 
   9  -9   3      169.76      185.41     33.59 o 
  10  -9   3       51.11      635.70    163.89 o 
  11  -9   3      722.33      845.66     69.52 o 
  12  -9   3       35.75       11.68     56.37 o 
 -10  -8   3     1421.52     1475.72     83.65 o 
  -9  -8   3      130.84      111.30     51.84 o 
  -8  -8   3      153.01      208.44     63.35 o 
  -7  -8   3        2.25       25.88     38.30 o 
  -6  -8   3      209.12      257.91     38.64 o 
  -5  -8   3      205.51      279.21     41.00 o 
  -3  -8   3        4.16       45.76     19.94 o 
  -2  -8   3     5941.51     6441.30    181.43 o 
  -1  -8   3       92.35       39.15     23.36 o 
   0  -8   3     2136.57     1764.45    172.70 o 
   1  -8   3       11.14        1.19     11.69 o 
   2  -8   3    12661.72    11184.55    871.77 o 
   3  -8   3       89.50       61.54     12.72 o 
   4  -8   3     3108.26     2915.76     88.17 o 
   5  -8   3        8.63        7.32     17.44 o 
   6  -8   3      343.57      294.71     24.50 o 
   7  -8   3     4008.57     3653.39     64.12 o 
   8  -8   3      297.46      331.26     44.74 o 
   9  -8   3      503.76      534.15     29.26 o 
  10  -8   3      160.56      160.70     39.92 o 
  11  -8   3     1356.27     1578.84    214.85 o 
  12  -8   3       68.02       85.31     38.90 o 
  13  -8   3      504.40      533.92     74.45 o 
 -11  -7   3     1156.66     1080.02    114.30 o 
 -10  -7   3       27.12        7.38     52.66 o 
  -9  -7   3     1256.86     1287.88     71.05 o 
  -8  -7   3       19.47      -37.39     42.64 o 
  -7  -7   3      575.95      517.91     43.28 o 
  -6  -7   3        1.30      106.71     27.44 o 
  -4  -7   3      244.13      588.35    111.48 o 
  -3  -7   3      326.26      317.39     34.55 o 
  -2  -7   3      762.57      830.15     25.55 o 
  -1  -7   3     2917.40     3085.82     78.14 o 
   0  -7   3      426.36      404.39     12.88 o 
   1  -7   3     1408.55     1203.99     84.11 o 
   2  -7   3       12.34       10.38      9.92 o 
   3  -7   3     4769.17     4733.21    180.10 o 
   4  -7   3      211.86      188.41     34.18 o 
   5  -7   3     1003.77      922.71     36.48 o 
   6  -7   3      499.76      540.92     50.06 o 
   7  -7   3     5793.51     5729.66    368.88 o 
   8  -7   3      573.98      504.63     30.48 o 
   9  -7   3      102.33       94.53     27.54 o 
  10  -7   3      477.35      537.42     55.31 o 
  11  -7   3     2476.78     2625.96    244.26 o 
  12  -7   3      419.20      484.86     45.96 o 
  13  -7   3      716.32      730.19     76.47 o 
 -12  -6   3       13.31      -19.13     55.36 o 
 -11  -6   3     1083.23     1163.22     75.57 o 
 -10  -6   3      193.48      264.19     66.09 o 
  -9  -6   3      940.20      915.40     63.22 o 
  -8  -6   3     1864.05     1704.13     78.84 o 
  -7  -6   3       15.88       21.54     15.29 o 
  -5  -6   3      495.74      420.18     23.69 o 
  -4  -6   3      108.51      125.43     19.80 o 
  -3  -6   3     1608.15     1718.97     29.35 o 
  -2  -6   3    55296.00    58005.11   1048.25 o 
  -1  -6   3      991.67      892.71     62.92 o 
   0  -6   3       14.48       17.38      7.68 o 
   1  -6   3      165.19      184.91     10.16 o 
   2  -6   3      610.86      705.76     17.66 o 
   3  -6   3      716.92      738.40     35.25 o 
   4  -6   3     6362.04     5821.62    181.81 o 
   5  -6   3      128.59      115.20     24.67 o 
   6  -6   3     9460.57     9549.64   1085.01 o 
   7  -6   3     1778.12     1994.30    132.74 o 
   8  -6   3     2056.82     2178.41     46.68 o 
   9  -6   3      100.88       91.01     22.48 o 
  10  -6   3     1305.47     1366.27     95.64 o 
  11  -6   3       91.82       78.51     36.92 o 
  12  -6   3      429.32      458.74     46.89 o 
  13  -6   3      601.38      546.96     53.66 o 
 -12  -5   3        6.72      -12.13     52.44 o 
 -11  -5   3      127.04      104.63     39.85 o 
 -10  -5   3     2498.86     2404.25     68.14 o 
  -9  -5   3     1572.02     1533.99     49.67 o 
  -8  -5   3       21.36       14.77     19.70 o 
  -6  -5   3      608.31      560.70     78.27 o 
  -5  -5   3      496.20      470.56     18.98 o 
  -4  -5   3     1956.11     1975.85     34.50 o 
  -3  -5   3     1763.52     1832.04     48.35 o 
  -2  -5   3      294.06      276.83     12.72 o 
  -1  -5   3    20917.39    22491.46    204.29 o 
   0  -5   3     2003.02     2255.50     43.65 o 
   1  -5   3    14674.64    14023.63    293.38 o 
   2  -5   3      405.77      399.94     16.03 o 
   3  -5   3     3061.86     3017.19     79.40 o 
   4  -5   3     1611.54     1422.97     55.37 o 
   5  -5   3     1754.56     1465.63     47.73 o 
   6  -5   3    12565.00    11950.80    333.37 o 
   7  -5   3     6913.99     7521.04    199.32 o 
   8  -5   3     1132.41     1107.41     42.01 o 
   9  -5   3      230.18      211.10     23.95 o 
  10  -5   3       80.78       58.75     33.09 o 
  11  -5   3      233.72      176.68     38.67 o 
  12  -5   3       17.22        6.67     39.80 o 
  13  -5   3        5.58      -22.75     44.98 o 
 -13  -4   3        9.04      -33.99     46.90 o 
 -12  -4   3      218.26      150.88     38.37 o 
 -11  -4   3      396.46      405.21     31.49 o 
 -10  -4   3     4385.57     4110.06     69.52 o 
  -9  -4   3     2661.91     2343.05     68.13 o 
  -8  -4   3     1260.07     1375.10    191.80 o 
  -7  -4   3      231.70      283.46     42.92 o 
  -6  -4   3     2149.44     2322.36     71.85 o 
  -5  -4   3       85.60       71.87     12.28 o 
  -4  -4   3     2320.03     2588.88     64.59 o 
  -3  -4   3     1399.45     1476.52     22.47 o 
  -2  -4   3     6202.63     6897.15    101.62 o 
  -1  -4   3       17.35       25.20      6.30 o 
   0  -4   3      398.68      492.60      9.86 o 
   1  -4   3       31.08       35.46      6.06 o 
   2  -4   3     1492.18     1476.00     19.90 o 
   3  -4   3      441.89      447.62     13.50 o 
   4  -4   3     4383.07     3645.91    165.76 o 
   5  -4   3      263.49      259.78     14.81 o 
   6  -4   3    29950.15    30926.61   1038.17 o 
   7  -4   3     2804.00     2896.33     84.29 o 
   8  -4   3       10.95       15.36     17.17 o 
   9  -4   3      616.55      679.20     27.82 o 
  10  -4   3      872.74      855.75     47.31 o 
  11  -4   3      420.72      419.34     45.24 o 
  12  -4   3      492.82      470.08     50.05 o 
  13  -4   3        0.45      -15.89     45.67 o 
 -13  -3   3      474.88      435.09     45.13 o 
 -12  -3   3      170.11      157.57     37.09 o 
 -11  -3   3      198.01      139.98     25.80 o 
 -10  -3   3     1456.52     1358.01     52.44 o 
  -9  -3   3    17761.21    10758.95    443.44 o 
  -8  -3   3      882.20      814.83     37.47 o 
  -7  -3   3    13281.92    14238.26    412.29 o 
  -6  -3   3      593.87      651.95     20.92 o 
  -5  -3   3     2455.78     2413.53    185.67 o 
  -4  -3   3       94.05       87.73     10.29 o 
  -3  -3   3     2025.46     2027.65     19.18 o 
  -2  -3   3      582.04      574.57     10.79 o 
  -1  -3   3     4128.70     4137.65     19.38 o 
   0  -3   3     4145.31     4055.04     55.88 o 
   1  -3   3       93.82       81.97      6.18 o 
   2  -3   3      436.80      388.62     11.70 o 
   3  -3   3      823.66      759.84     52.67 o 
   4  -3   3      173.44     1193.00     83.99 o 
   5  -3   3     2247.50     2189.53    118.45 o 
   6  -3   3      917.74      928.49     29.99 o 
   7  -3   3    18643.90    20092.74    873.43 o 
   8  -3   3      343.04      376.63     26.96 o 
   9  -3   3     1597.39     1731.85     54.74 o 
  10  -3   3     1475.50     1443.49     78.49 o 
  11  -3   3      579.09      612.48     64.79 o 
  12  -3   3     3671.16     3822.75    156.63 o 
  13  -3   3       74.16       40.87     40.58 o 
 -14  -2   3      115.89       33.04     44.00 o 
 -13  -2   3      848.75      863.64     64.42 o 
 -12  -2   3     1307.77     1635.07    260.97 o 
 -11  -2   3      392.38      523.39     82.29 o 
 -10  -2   3     1526.93     2124.42    107.83 o 
  -9  -2   3     3209.50     2780.90    167.79 o 
  -8  -2   3      921.88      804.55     23.98 o 
  -7  -2   3     1886.73     1791.96    147.56 o 
  -6  -2   3     4142.99     4216.51    314.21 o 
  -5  -2   3      178.38      170.80     10.94 o 
  -4  -2   3    10537.17    11328.91    239.76 o 
  -3  -2   3        8.78       16.59      7.07 o 
  -2  -2   3     1581.02     1843.60     22.81 o 
  -1  -2   3      104.56      106.32     10.32 o 
   0  -2   3       14.03       17.15      7.72 o 
   1  -2   3        2.31       -3.56      7.11 o 
   2  -2   3     8371.30     7955.18     95.38 o 
   3  -2   3      401.28      504.63     28.50 o 
   4  -2   3     4888.42     4621.23    156.03 o 
   5  -2   3      113.74      113.90     14.40 o 
   6  -2   3     5349.41     5236.58    114.81 o 
   7  -2   3     3020.18     3049.86     82.24 o 
   8  -2   3     2369.29     2462.38     52.97 o 
   9  -2   3      372.81      325.83     26.62 o 
  10  -2   3       34.11       19.71     34.98 o 
  11  -2   3      502.10      449.98     41.49 o 
  12  -2   3     2940.82     3094.97     92.00 o 
  13  -2   3       20.96      -40.23     40.23 o 
 -14  -1   3        1.25      -56.17     66.44 o 
 -13  -1   3      345.64      315.10     59.49 o 
 -12  -1   3     1590.21     1595.33     61.60 o 
 -11  -1   3     1751.74     1902.19     65.73 o 
 -10  -1   3      791.43      570.99     47.13 o 
  -9  -1   3     6054.67     5400.32    245.41 o 
  -8  -1   3     2240.03     2052.94    109.67 o 
  -7  -1   3       34.52       11.71     10.13 o 
  -6  -1   3     6778.31     6932.79    227.46 o 
  -5  -1   3     6536.21     6955.19    201.82 o 
  -4  -1   3      765.41      816.54     19.10 o 
  -3  -1   3     6016.30     6437.88     95.08 o 
  -2  -1   3      446.57      489.89     10.17 o 
  -1  -1   3    55340.13    64622.38   1242.19 o 
   0  -1   3      284.40      299.28      9.44 o 
   2  -1   3      116.34      115.20      7.44 o 
   3  -1   3    22290.89    23038.34    255.31 o 
   4  -1   3        0.61        3.24      8.76 o 
   5  -1   3      712.53      517.76     78.24 o 
   6  -1   3      138.78      143.93     15.68 o 
   7  -1   3     2380.93     2334.31     73.34 o 
   8  -1   3     1999.60     1990.89     50.86 o 
   9  -1   3      449.39      344.15     29.84 o 
  10  -1   3      414.81      385.01     37.27 o 
  11  -1   3     1166.73     1125.43     50.72 o 
  12  -1   3     1077.94     1032.06     72.52 o 
  13  -1   3      246.22      486.28     46.24 o 
 -14   0   3      194.48      233.56     96.70 o 
 -13   0   3       70.66       28.59     39.43 o 
 -12   0   3     1003.39      700.03     63.47 o 
 -11   0   3      291.52      211.73     35.82 o 
 -10   0   3      523.05      520.11     36.61 o 
  -9   0   3      210.22      193.78     28.01 o 
  -8   0   3      371.72      240.35     50.72 o 
  -7   0   3      662.24      548.16     28.69 o 
  -6   0   3    17112.24    16466.57   1202.45 o 
  -5   0   3     5927.50     6435.08    115.56 o 
  -4   0   3     5467.38     6029.04    105.75 o 
  -3   0   3      326.65      393.65      8.82 o 
  -2   0   3    15087.09    19103.58    238.43 o 
  -1   0   3       45.81       51.68      9.05 o 
   0   0   3       44.44        2.51      4.42 o 
   1   0   3      388.68      409.44     18.91 o 
   2   0   3     1354.19     1371.42     26.09 o 
   3   0   3     1954.96     2028.45     44.84 o 
   4   0   3      155.44      187.07     12.35 o 
   5   0   3       29.21       15.76      9.99 o 
   6   0   3       22.61       14.64     14.23 o 
   7   0   3       14.16       -3.74     16.41 o 
   8   0   3     3515.71     3679.45    153.98 o 
   9   0   3     2734.27     2544.27     47.04 o 
  10   0   3     1587.48     1480.57     51.94 o 
  11   0   3     1363.94     1364.47     54.84 o 
  12   0   3      703.72      627.39     53.35 o 
  13   0   3       58.74       -9.02     50.37 o 
 -14   1   3     1087.28     1267.06    204.72 o 
 -13   1   3      188.84      244.56     47.34 o 
 -12   1   3      240.42      187.76     35.53 o 
 -11   1   3      419.95      419.07     49.02 o 
 -10   1   3      884.05      898.44     55.91 o 
  -9   1   3      297.73      264.55     70.22 o 
  -8   1   3      143.63      137.64     20.04 o 
  -7   1   3      108.50       72.12     14.70 o 
  -6   1   3     2879.52     2593.62     74.33 o 
  -5   1   3    32011.22    34963.36    292.03 o 
  -4   1   3     2453.12     2583.66     54.37 o 
  -3   1   3    27916.24    32545.07    423.29 o 
  -2   1   3      264.60      263.00     12.66 o 
   0   1   3      260.55      255.08     16.84 o 
   1   1   3     4401.76     4309.00     58.56 o 
   2   1   3      276.32      283.71     11.29 o 
   3   1   3      638.51      585.90     23.15 o 
   4   1   3      203.20      185.50     14.31 o 
   5   1   3      289.11      274.24     44.09 o 
   6   1   3      377.66      372.21     21.81 o 
   7   1   3     3564.60     3534.79    113.86 o 
   8   1   3      378.55      367.94     29.52 o 
   9   1   3     2386.06     2195.50     50.69 o 
  10   1   3      637.49      636.21     47.85 o 
  11   1   3     4749.75     4389.07     92.92 o 
  12   1   3      222.48      270.23     66.56 o 
 -14   2   3       36.18      104.48     88.99 o 
 -13   2   3      331.77      249.89     40.40 o 
 -12   2   3      179.25      190.66     37.00 o 
 -11   2   3        0.01       -1.68     29.94 o 
 -10   2   3     1459.58     1123.22    200.37 o 
  -9   2   3        6.37      -10.12     19.60 o 
  -8   2   3      215.81      253.65     19.98 o 
  -7   2   3       15.56       -9.23     13.89 o 
  -6   2   3     4234.53     3950.11     90.12 o 
  -5   2   3     1500.23     1431.91     61.18 o 
  -4   2   3    57250.59    64645.54   1687.95 o 
  -3   2   3     1350.51     1276.69    100.07 o 
  -1   2   3        8.22       16.66     10.59 o 
   0   2   3      154.99      180.10     19.62 o 
   1   2   3      414.59      399.38     18.20 o 
   2   2   3     4470.97     4302.12    134.40 o 
   3   2   3      400.64      410.44     16.00 o 
   4   2   3     2558.24     2662.90     78.03 o 
   5   2   3      454.32      422.33     44.15 o 
   6   2   3      645.91      667.93     34.87 o 
   7   2   3       49.78       38.58     22.33 o 
   8   2   3     4142.14     4196.28    125.56 o 
   9   2   3      925.44      838.53     60.42 o 
  10   2   3      737.10      726.46     65.08 o 
  11   2   3     2326.92     2395.69     98.66 o 
  12   2   3       29.08        2.53     61.42 o 
 -14   3   3       20.18       38.81     60.29 o 
 -13   3   3      629.36      529.87     89.62 o 
 -12   3   3      722.13      656.30     43.42 o 
 -11   3   3     4174.73     4013.29     69.23 o 
 -10   3   3      101.54       79.05     22.44 o 
  -9   3   3        0.88       16.74     17.78 o 
  -8   3   3       71.03       55.42     14.73 o 
  -7   3   3     8294.42     6822.06    410.46 o 
  -6   3   3       80.69       74.17     14.18 o 
  -5   3   3    18205.20    20669.97    235.49 o 
  -4   3   3     1521.94     1717.00     58.33 o 
  -2   3   3      872.70     1000.59     24.73 o 
  -1   3   3       29.52       95.68     13.78 o 
   0   3   3     2527.44     2503.02     53.25 o 
   1   3   3      505.27      386.56     21.16 o 
   2   3   3      541.63      525.32     35.36 o 
   3   3   3    21025.89    21753.01    647.78 o 
   4   3   3      442.46      421.03     19.93 o 
   5   3   3      150.83       79.62     16.07 o 
   6   3   3     1172.87     1107.88     45.28 o 
   7   3   3      723.03      671.66     65.14 o 
   8   3   3     1161.69     1096.92     64.54 o 
   9   3   3     1934.23     1862.11     80.98 o 
  10   3   3      323.99      348.70     59.15 o 
  11   3   3      872.11      830.78     78.44 o 
 -14   4   3        9.31       38.90     53.22 o 
 -13   4   3     1112.81     1077.61     77.53 o 
 -12   4   3     2608.86     2615.83    293.82 o 
 -11   4   3      523.82      469.18     32.59 o 
 -10   4   3      526.43      473.64     24.00 o 
  -9   4   3      317.14      264.02     18.17 o 
  -8   4   3       79.19       63.15     10.33 o 
  -7   4   3      898.06      783.15     51.86 o 
  -6   4   3       78.10      136.20     18.70 o 
  -5   4   3     1309.81     1483.43     51.97 o 
  -3   4   3      241.67      234.44     14.73 o 
  -2   4   3    21516.23    22192.42    544.97 o 
  -1   4   3       29.70       16.05     11.39 o 
   0   4   3       91.46      122.40     14.97 o 
   1   4   3        6.22        1.93     13.47 o 
   2   4   3    13281.99    13786.20    426.97 o 
   3   4   3      274.86      253.33     17.94 o 
   4   4   3     5716.14     6021.27    235.75 o 
   5   4   3      245.88      187.98     32.50 o 
   6   4   3        6.21       15.79     31.61 o 
   7   4   3      129.89      127.68     43.94 o 
   8   4   3      458.99      964.48     74.61 o 
   9   4   3       34.42       29.19     63.60 o 
  10   4   3       43.51      119.93     60.54 o 
  11   4   3      290.66      313.57     72.14 o 
 -14   5   3      115.80       90.70     67.17 o 
 -13   5   3       56.85       -8.31     56.64 o 
 -12   5   3     1464.36     1429.17     78.32 o 
 -11   5   3      758.91      745.25     84.77 o 
 -10   5   3     2878.84     1512.52    514.72 o 
  -9   5   3       23.00       34.75     39.04 o 
  -8   5   3        4.30        7.31     17.86 o 
  -7   5   3     3553.06     3209.17     81.30 o 
  -6   5   3     1622.60     1643.76     40.59 o 
  -4   5   3        5.74       -9.37     19.15 o 
  -3   5   3      589.23      644.51     67.56 o 
  -2   5   3       74.01       71.91     14.46 o 
  -1   5   3     7988.98     7851.87    128.50 o 
   0   5   3      257.39      169.30     17.31 o 
   1   5   3    21723.90    20421.28    208.12 o 
   2   5   3      268.01      312.79     24.12 o 
   3   5   3     3323.80     3389.42    146.21 o 
   4   5   3     1168.49     1165.44     37.20 o 
   5   5   3      483.08      368.90     51.75 o 
   6   5   3       11.39       13.33     33.65 o 
   7   5   3      908.12     2534.04    201.41 o 
   8   5   3      167.16      168.70     49.82 o 
   9   5   3      119.97      128.33     58.12 o 
  10   5   3       86.30       44.11     57.84 o 
 -14   6   3     1510.10     1498.32     94.20 o 
 -13   6   3        6.69        7.39     57.68 o 
 -12   6   3     3098.87     2959.46    101.08 o 
 -11   6   3      811.14      871.22     68.05 o 
 -10   6   3      147.42      150.25     49.20 o 
  -9   6   3      910.23      720.09    124.82 o 
  -8   6   3      296.49      285.02     28.39 o 
  -7   6   3      230.19      427.13     85.33 o 
  -5   6   3       29.48       -3.93     31.96 o 
  -4   6   3      659.88      632.88     41.80 o 
  -3   6   3     1147.43     1186.38     23.70 o 
  -2   6   3      868.50      919.83     24.07 o 
  -1   6   3       22.41       10.42     13.94 o 
   0   6   3     1769.84     1471.83     61.63 o 
   1   6   3      135.26       98.46     22.53 o 
   2   6   3     2794.98     2673.81     65.96 o 
   3   6   3       20.38       -4.60     22.20 o 
   4   6   3     2756.67     2961.96    141.09 o 
   5   6   3       10.05       11.19     26.25 o 
   6   6   3     1391.75     1791.38     97.71 o 
   7   6   3       15.00       84.17     37.64 o 
   8   6   3      464.55      541.15     65.97 o 
   9   6   3       58.79       40.50     59.14 o 
 -13   7   3       10.58      -22.09     61.87 o 
 -12   7   3      681.69      678.15     69.44 o 
 -11   7   3       59.56       35.32     52.10 o 
 -10   7   3       11.86      -31.24     46.87 o 
  -9   7   3     5725.20     5701.06    115.56 o 
  -8   7   3       64.84       49.94     27.95 o 
  -6   7   3      146.86      157.65     30.87 o 
  -5   7   3     4428.78     4466.70     80.69 o 
  -4   7   3      139.21      160.07     18.88 o 
  -3   7   3       86.31       90.12     16.98 o 
  -2   7   3      195.45      144.42     33.59 o 
  -1   7   3     2545.49     2553.51     61.83 o 
   0   7   3        0.52       -1.88     19.40 o 
   1   7   3     4500.70     4456.59     89.38 o 
   2   7   3       14.43       -5.28     32.75 o 
   3   7   3      132.20      152.36     26.62 o 
   4   7   3       34.20       24.93     25.61 o 
   5   7   3       29.08     1689.29    362.91 o 
   6   7   3      702.30      704.11     53.35 o 
   7   7   3     4197.72     4424.02    100.62 o 
   8   7   3       21.77      118.46    167.45 o 
   9   7   3      759.92      786.66     78.81 o 
 -13   8   3      444.80      517.00     73.82 o 
 -12   8   3      213.04      176.46     60.90 o 
 -11   8   3      586.32      570.54     67.21 o 
 -10   8   3      227.55      248.67     56.90 o 
  -9   8   3     1069.18     1006.99     65.52 o 
  -7   8   3      509.13      467.78     56.19 o 
  -6   8   3     2375.76     2531.43     46.14 o 
  -5   8   3        0.41        0.40     16.29 o 
  -4   8   3      309.84      441.89     27.15 o 
  -3   8   3       51.58        7.04     24.57 o 
  -2   8   3     2921.00     3140.85     69.70 o 
  -1   8   3        6.74      -20.50     20.50 o 
   0   8   3     2500.66     2489.04     70.12 o 
   1   8   3     2022.31     2057.21     67.72 o 
   2   8   3     1125.56     1248.12     66.53 o 
   3   8   3      348.47      413.24     43.71 o 
   4   8   3       18.90      194.17     39.21 o 
   5   8   3      182.28      154.49     45.35 o 
   6   8   3     1236.35     1430.73     69.92 o 
   7   8   3      839.80      994.02     68.20 o 
   8   8   3      166.46      211.42     77.05 o 
 -12   9   3       57.90      -35.63     62.15 o 
 -11   9   3       12.63       -5.58     59.64 o 
 -10   9   3       86.72       92.80     56.24 o 
  -8   9   3     2003.55     1881.50     80.48 o 
  -7   9   3     3372.90     3762.48    205.73 o 
  -6   9   3      894.50      919.37     62.30 o 
  -5   9   3      249.12      271.98     38.31 o 
  -4   9   3        1.78      -12.25     18.02 o 
  -3   9   3      558.79      511.73     36.73 o 
  -2   9   3      156.38      198.83     48.19 o 
  -1   9   3     1742.73     1686.82     43.46 o 
   0   9   3      122.43      108.39     29.23 o 
   1   9   3      651.34      683.46     39.12 o 
   2   9   3      339.10      315.35     32.95 o 
   3   9   3     4910.67     4381.99    241.47 o 
   4   9   3      281.21      361.81     56.77 o 
   5   9   3       12.39       68.24     48.38 o 
   6   9   3      712.24      750.81     65.42 o 
 -11  10   3      172.58      100.58     67.14 o 
  -9  10   3       26.00       -0.24     55.75 o 
  -8  10   3      620.47      647.60     73.44 o 
  -7  10   3       85.92       52.13     49.33 o 
  -6  10   3     3017.04     3273.72     97.30 o 
  -5  10   3      416.80      378.85     40.70 o 
  -4  10   3      723.24      720.90     51.21 o 
  -3  10   3      493.65      536.68     46.78 o 
  -2  10   3     1293.76     1377.97     46.79 o 
  -1  10   3       58.42       45.09     31.35 o 
   0  10   3        9.01      -14.87     30.56 o 
   1  10   3        0.63       46.95     41.43 o 
   2  10   3       29.57       70.62     37.73 o 
   3  10   3      563.46      721.42     66.27 o 
   4  10   3      282.14      275.81     55.05 o 
   5  10   3        8.02      -40.67     54.61 o 
 -10  11   3     2723.03     3047.73    110.14 o 
  -9  11   3     1516.46     1649.36    142.99 o 
  -8  11   3       70.33      301.44     62.26 o 
  -7  11   3     2773.58     3022.78    101.97 o 
  -6  11   3       19.47       24.60     46.53 o 
  -5  11   3      578.41      596.72     47.07 o 
  -4  11   3      421.23      446.85     48.91 o 
  -3  11   3      190.33      186.50     43.90 o 
  -2  11   3      112.10       92.92     40.51 o 
  -1  11   3        0.12       22.53     44.84 o 
   0  11   3      270.68      385.18     52.06 o 
   1  11   3       60.39      381.64     77.13 o 
   2  11   3       36.50       52.73     42.36 o 
   3  11   3     1437.81     1524.40     77.86 o 
  -8  12   3       48.28       35.33     63.91 o 
  -7  12   3      603.40      778.18     66.19 o 
  -6  12   3       78.68       72.74     53.54 o 
  -5  12   3       49.23       64.91     43.31 o 
  -4  12   3     1486.86     1865.56     98.46 o 
  -3  12   3       53.26       21.09     66.26 o 
  -2  12   3       12.54        0.88     68.26 o 
  -1  12   3       37.19      120.74     49.36 o 
   0  12   3      191.15      129.88     68.29 o 
   1  12   3       68.94       49.04     43.62 o 
  -4  13   3      218.70      257.15     77.05 o 
  -3  13   3       23.43       21.51     68.90 o 
  -1 -15   4      140.28      172.66     72.89 o 
   0 -15   4        0.51      -44.31     65.82 o 
   1 -15   4     1290.55     1528.42    260.67 o 
   2 -15   4       70.88       35.08     49.64 o 
   3 -15   4     1397.28      779.82    114.20 o 
   4 -15   4       97.65       25.77     58.01 o 
   5 -15   4       77.07      -34.42     50.00 o 
   6 -15   4      160.83      130.27     52.13 o 
  -3 -14   4       65.61       96.93     71.91 o 
  -2 -14   4      665.61      796.65     85.13 o 
  -1 -14   4      497.73      646.84     76.66 o 
   0 -14   4     2799.55     3002.05    177.86 o 
   1 -14   4       27.37       -4.83     59.00 o 
   2 -14   4     1176.91      689.70    105.39 o 
   3 -14   4      479.06      386.72     69.09 o 
   4 -14   4      783.82      895.50     58.35 o 
   5 -14   4       24.31       -2.15     35.37 o 
   6 -14   4     1387.14     1544.29     85.90 o 
   7 -14   4       44.08       82.96     38.50 o 
   8 -14   4       18.71       52.70     49.24 o 
  -5 -13   4        6.69       -3.34     66.41 o 
  -4 -13   4      258.94      238.96     69.80 o 
  -3 -13   4      374.73      403.59     69.68 o 
  -2 -13   4      198.75      169.62     64.38 o 
  -1 -13   4        8.16        8.72     59.97 o 
   0 -13   4       94.40       73.78     52.30 o 
   2 -13   4       36.22      201.38     38.92 o 
   3 -13   4     1082.98     1075.99     50.18 o 
   4 -13   4        7.68      -17.40     32.69 o 
   5 -13   4      470.60      573.01     46.90 o 
   6 -13   4      628.37      580.39     40.03 o 
   7 -13   4      820.22      795.51     44.45 o 
   8 -13   4       19.69       35.95     35.22 o 
   9 -13   4      285.15      314.54     52.93 o 
  -7 -12   4      398.59      504.03     63.62 o 
  -6 -12   4      607.97      840.80     65.97 o 
  -5 -12   4      210.46      265.36     51.32 o 
  -4 -12   4        1.60       32.20     56.51 o 
  -3 -12   4        2.18      -18.57     52.21 o 
  -2 -12   4        5.41      -11.74     52.27 o 
  -1 -12   4      640.65      781.42     62.69 o 
   0 -12   4      297.50      368.37     85.09 o 
   1 -12   4       51.79      137.05     57.29 o 
   2 -12   4      396.86      324.53     30.22 o 
   3 -12   4       14.00       -6.29     29.44 o 
   4 -12   4      254.39      246.80     36.00 o 
   5 -12   4       65.69       74.54     27.67 o 
   6 -12   4     4152.93     4254.21    173.75 o 
   7 -12   4      275.29      288.10     32.56 o 
   8 -12   4     2288.41     2290.77     76.16 o 
   9 -12   4      803.41      899.26     64.65 o 
  10 -12   4      159.99      147.99    102.16 o 
  -8 -11   4      625.55      679.70     64.11 o 
  -7 -11   4     3098.40     3475.70     95.30 o 
  -6 -11   4      291.56      320.05     51.81 o 
  -5 -11   4        4.24       -1.67     42.29 o 
  -4 -11   4        4.81        8.99     41.83 o 
  -3 -11   4      100.37       87.54     49.64 o 
  -2 -11   4       60.34      175.73     54.77 o 
   0 -11   4      354.81      335.51     48.18 o 
   1 -11   4     3559.84     3193.82    234.70 o 
   2 -11   4      157.31      135.14     21.19 o 
   3 -11   4      270.69      283.40     26.66 o 
   4 -11   4      830.21      873.09     35.67 o 
   5 -11   4       40.00       24.89     24.72 o 
   6 -11   4     1356.35     1420.95     43.99 o 
   7 -11   4     1760.02     1758.41     84.56 o 
   8 -11   4      762.08      718.39     37.70 o 
   9 -11   4     1757.52     1719.24    124.53 o 
  10 -11   4      505.06      452.77     58.38 o 
  11 -11   4        1.79      -11.24    104.38 o 
  -9 -10   4        3.84       25.80     56.92 o 
  -8 -10   4      195.56      181.07     75.41 o 
  -7 -10   4      683.65      720.90     55.85 o 
  -6 -10   4      657.02      840.84     54.54 o 
  -5 -10   4      358.93      335.35     45.37 o 
  -4 -10   4     2541.43     2552.97     69.85 o 
  -3 -10   4      110.38      179.81     41.64 o 
  -1 -10   4      217.51      296.68     50.25 o 
   0 -10   4      232.92      183.51     36.77 o 
   1 -10   4       57.82       49.19     17.87 o 
   2 -10   4     3114.89     3189.06     66.00 o 
   3 -10   4      438.03      451.63     20.80 o 
   4 -10   4      712.47      694.71     27.03 o 
   5 -10   4     1407.48     1400.18     79.29 o 
   6 -10   4     3068.59     2923.16    122.94 o 
   7 -10   4     3177.70     3102.11     87.66 o 
   8 -10   4     1841.12     1849.75     78.89 o 
   9 -10   4     1386.12     1294.23     57.24 o 
  10 -10   4      162.76      151.27     50.85 o 
  11 -10   4       21.12      328.45    197.87 o 
  12 -10   4      294.84      251.44     71.43 o 
 -10  -9   4      916.63     1081.32     97.25 o 
  -9  -9   4     1802.96     2052.62     89.38 o 
  -8  -9   4       14.99       66.62     48.90 o 
  -7  -9   4     3601.78     3876.01    110.57 o 
  -6  -9   4       18.04       22.71     37.41 o 
  -5  -9   4      952.13      982.91     49.96 o 
  -4  -9   4       43.67      459.77    133.63 o 
  -2  -9   4       72.57      139.11     29.59 o 
  -1  -9   4     2593.02     2663.07     59.33 o 
   0  -9   4      276.65      216.93     28.82 o 
   1  -9   4     1452.31     1284.48    113.05 o 
   2  -9   4       36.46        2.94     12.22 o 
   3  -9   4     4041.86     3750.65     77.13 o 
   4  -9   4        1.50       -3.50     17.30 o 
   5  -9   4     8306.91     8433.52    457.77 o 
   6  -9   4     1272.60     1168.39     35.71 o 
   7  -9   4     2291.39     2109.02     79.62 o 
   8  -9   4      198.82      204.62     25.10 o 
   9  -9   4     3139.09     3176.56    285.86 o 
  10  -9   4     2899.10     2907.48    275.63 o 
  11  -9   4       91.49      217.51     99.28 o 
  12  -9   4      111.17      136.09     60.90 o 
 -11  -8   4      588.93      539.36     71.41 o 
 -10  -8   4     1517.48     1539.35     82.31 o 
  -9  -8   4      394.96      404.79     57.42 o 
  -8  -8   4     2201.91     2429.75    133.72 o 
  -7  -8   4      447.42      447.77     43.86 o 
  -6  -8   4     3875.49     3948.61     77.80 o 
  -5  -8   4      581.10      768.36     39.84 o 
  -3  -8   4       17.90      305.65     86.51 o 
  -2  -8   4     1755.84     1455.94    300.18 o 
  -1  -8   4      531.56      448.10     29.85 o 
   0  -8   4      156.34      144.19     13.52 o 
   1  -8   4       29.36       20.08     11.83 o 
   2  -8   4     1836.72     1819.63     55.41 o 
   3  -8   4     1195.83     1216.21     39.61 o 
   4  -8   4      215.91      183.75     28.72 o 
   5  -8   4     2306.72     2201.81     41.11 o 
   6  -8   4     6433.59     6119.22    204.19 o 
   7  -8   4       54.20       83.49     37.19 o 
   8  -8   4     1300.19     1355.09    149.74 o 
   9  -8   4       57.21       67.51     24.48 o 
  10  -8   4     1084.71     1127.58    106.45 o 
  11  -8   4      743.48      803.89     70.20 o 
  12  -8   4       92.30       64.72     41.10 o 
  13  -8   4      946.46      997.27     83.06 o 
 -11  -7   4     1009.63      972.02     74.57 o 
 -10  -7   4     2461.26     2594.11     92.23 o 
  -9  -7   4      347.31      343.54     52.86 o 
  -8  -7   4      434.47      398.50     30.25 o 
  -7  -7   4     1922.88     1817.08     86.71 o 
  -6  -7   4       54.08       45.95     15.30 o 
  -4  -7   4     1788.64     1859.59     38.96 o 
  -3  -7   4    10777.91    11341.97    247.67 o 
  -2  -7   4       38.37       50.15     13.38 o 
  -1  -7   4     3931.44     3677.17    134.88 o 
   0  -7   4      663.76      655.82     59.34 o 
   1  -7   4    11201.32    10325.33    707.23 o 
   2  -7   4      140.35      111.43     11.41 o 
   3  -7   4     1217.75     1342.79     69.19 o 
   4  -7   4      345.87      338.24     19.01 o 
   5  -7   4     7987.87     7369.55    805.66 o 
   6  -7   4     1240.14     1263.97     37.61 o 
   7  -7   4        4.24      -13.24     22.80 o 
   8  -7   4       38.75      293.85     26.57 o 
   9  -7   4     1557.77     1660.32     59.10 o 
  10  -7   4      324.66      394.37     55.01 o 
  11  -7   4     4291.22     4242.51    195.43 o 
  12  -7   4        7.82        5.15     58.57 o 
  13  -7   4      927.71     1016.88     62.36 o 
 -12  -6   4       34.34       10.76     70.32 o 
 -11  -6   4       10.42       -3.15     37.13 o 
 -10  -6   4     7557.09     7161.79     95.96 o 
  -9  -6   4      682.85      633.19     38.69 o 
  -8  -6   4     1388.96     1273.24     42.23 o 
  -7  -6   4      206.93      389.25     53.55 o 
  -5  -6   4       17.41       51.98     28.46 o 
  -4  -6   4       98.08       48.43     10.22 o 
  -3  -6   4      308.40      254.50     27.35 o 
  -2  -6   4    23514.61    22975.50   1629.42 o 
  -1  -6   4       52.74       56.79      9.61 o 
   0  -6   4     5641.48     5690.60    122.56 o 
   1  -6   4        0.88        0.57      8.03 o 
   2  -6   4      334.47      385.83     15.63 o 
   3  -6   4      159.26      137.38     12.44 o 
   4  -6   4        3.09       -0.98     12.69 o 
   5  -6   4      168.59      889.53    341.21 o 
   6  -6   4    12646.80    12427.76   1277.13 o 
   7  -6   4      385.41      651.92     59.24 o 
   8  -6   4      841.44      887.64     38.34 o 
   9  -6   4      147.49      130.63     27.67 o 
  10  -6   4       26.74       -1.09     24.04 o 
  11  -6   4     5199.69     5615.89    163.90 o 
  12  -6   4       23.33        6.08     43.20 o 
  13  -6   4     2595.02     2853.78    110.97 o 
 -13  -5   4      386.51      300.38     67.30 o 
 -12  -5   4      784.76      723.14     57.07 o 
 -11  -5   4      142.68       97.16     28.77 o 
 -10  -5   4       50.28       39.94     25.80 o 
  -9  -5   4       83.98      202.33    174.22 o 
  -8  -5   4      811.25      734.37     31.83 o 
  -6  -5   4      153.83      181.64     20.03 o 
  -5  -5   4     3464.88     3463.80    107.08 o 
  -4  -5   4      424.32      406.07     14.88 o 
  -3  -5   4     3808.80     3825.77     43.41 o 
  -2  -5   4      755.19      820.72     19.51 o 
  -1  -5   4     7989.58     8039.31     64.53 o 
   0  -5   4      495.78      532.94     10.89 o 
   1  -5   4       66.59       92.48      7.50 o 
   2  -5   4      423.30      398.30     12.66 o 
   3  -5   4     4765.42     4829.92    105.89 o 
   4  -5   4      202.02      188.88     14.59 o 
   5  -5   4       51.75       44.91     10.80 o 
   6  -5   4     1325.69     1570.88     76.74 o 
   7  -5   4     1033.46     1124.64     32.97 o 
   8  -5   4     1250.65     1266.56     69.54 o 
   9  -5   4       24.87       33.07     25.09 o 
  10  -5   4      177.57      128.13     37.45 o 
  11  -5   4     3448.58     3540.19    132.37 o 
  12  -5   4      653.33      677.20     53.64 o 
  13  -5   4     1260.82     1179.85     96.94 o 
 -13  -4   4        6.51      117.69    123.48 o 
 -12  -4   4        4.81      -11.92     35.19 o 
 -11  -4   4       11.85      -21.94     26.02 o 
 -10  -4   4       70.71       74.53     24.08 o 
  -9  -4   4      280.14      529.47     68.11 o 
  -8  -4   4      781.49     1152.35     67.06 o 
  -7  -4   4      520.62      516.02     23.42 o 
  -6  -4   4     4545.61     4977.29    160.83 o 
  -5  -4   4        3.10       -2.22     11.51 o 
  -4  -4   4     5373.45     5603.08     90.58 o 
  -3  -4   4      472.69      526.30     11.62 o 
  -2  -4   4    79582.22    86001.84    858.63 o 
  -1  -4   4       18.26       31.55      6.55 o 
   0  -4   4     1096.64      973.24     25.72 o 
   1  -4   4     2192.79     2086.30     35.10 o 
   2  -4   4     4576.84     4522.87     83.00 o 
   3  -4   4     7505.24     7718.31    149.30 o 
   4  -4   4     3407.04     3308.22    143.38 o 
   5  -4   4       47.08       73.99     12.28 o 
   6  -4   4    11874.06    12617.01    559.05 o 
   7  -4   4      755.20      800.31     37.64 o 
   8  -4   4     2782.24     3155.99    134.32 o 
   9  -4   4       27.08        2.22     25.81 o 
  10  -4   4      915.16      885.21     49.61 o 
  11  -4   4      804.73      853.82     69.61 o 
  12  -4   4      917.60      862.67    110.19 o 
  13  -4   4      595.21      623.71     50.32 o 
 -13  -3   4       20.08      -38.41     38.41 o 
 -12  -3   4       47.30       37.15     35.20 o 
 -11  -3   4      374.38      287.18     26.67 o 
 -10  -3   4       89.80       65.12     25.69 o 
  -9  -3   4     2435.10     2728.92     66.81 o 
  -8  -3   4       40.25       19.64     16.27 o 
  -7  -3   4     1241.32     1136.44     90.01 o 
  -6  -3   4       65.76       63.03     13.48 o 
  -5  -3   4     7603.90     7839.37    444.72 o 
  -4  -3   4      227.65      253.77     11.46 o 
  -3  -3   4     6596.99     7306.60     77.67 o 
  -2  -3   4       20.67       24.67      6.33 o 
  -1  -3   4     7240.07     8371.75     80.07 o 
   0  -3   4      141.71       96.77     10.89 o 
   1  -3   4     2211.92     2219.48     25.22 o 
   2  -3   4      815.17      787.38     19.28 o 
   3  -3   4    12086.70    11269.14    842.29 o 
   4  -3   4     1275.98     1339.77    104.91 o 
   5  -3   4     1560.17     1361.50    183.38 o 
   6  -3   4     6086.37     6201.20    248.02 o 
   7  -3   4     1130.17     1317.10     45.45 o 
   8  -3   4     1442.08     1469.37     46.47 o 
   9  -3   4        1.82        0.70     21.92 o 
  10  -3   4      721.15      728.16     48.77 o 
  11  -3   4     1187.66     1039.71     49.23 o 
  12  -3   4       44.65       29.16     37.00 o 
  13  -3   4       22.97       -8.39     42.96 o 
 -14  -2   4      246.25      236.37     45.05 o 
 -13  -2   4      478.93      465.91     44.77 o 
 -12  -2   4     3351.22     3056.44     98.97 o 
 -11  -2   4       61.19       27.92     21.75 o 
 -10  -2   4     1329.47      884.39     33.41 o 
  -9  -2   4      171.36      150.86     18.82 o 
  -8  -2   4      117.82      135.41     17.40 o 
  -7  -2   4       29.25        7.58     12.05 o 
  -6  -2   4     8809.96     9172.44    414.67 o 
  -5  -2   4     1584.14     1698.09     60.66 o 
  -4  -2   4     3631.71     3579.90     83.79 o 
  -3  -2   4       35.28       26.16      7.43 o 
  -2  -2   4      110.75      120.95      7.82 o 
  -1  -2   4      216.62      234.80      7.35 o 
   0  -2   4     7195.16     7584.16    183.50 o 
   1  -2   4       32.09       31.80      8.19 o 
   2  -2   4    16218.56    13177.46   1811.77 o 
   3  -2   4     1209.51     1401.76     76.34 o 
   4  -2   4     7047.58     6909.24    255.24 o 
   5  -2   4      112.99       61.27     14.30 o 
   6  -2   4     9686.46     9672.00    362.38 o 
   7  -2   4        9.68        4.67     16.94 o 
   8  -2   4     2306.07     2123.06     61.62 o 
   9  -2   4      358.50      423.46     36.13 o 
  10  -2   4     4767.97     4711.67     79.02 o 
  11  -2   4      141.41      101.35     37.70 o 
  12  -2   4      215.21      160.66     40.36 o 
  13  -2   4      118.01      150.72     42.88 o 
 -14  -1   4     1988.56     2076.81    172.02 o 
 -13  -1   4      617.41      514.13     52.76 o 
 -12  -1   4     2213.13     2336.93    112.98 o 
 -11  -1   4      681.63      780.27     47.69 o 
 -10  -1   4       44.35       30.53     10.59 o 
  -9  -1   4     2147.01     1957.84    119.99 o 
  -8  -1   4      287.95      267.26     15.63 o 
  -7  -1   4     2065.09     1968.39     76.30 o 
  -6  -1   4      409.89      425.55     36.96 o 
  -5  -1   4    16595.34    17781.82    375.62 o 
  -4  -1   4      975.09     1098.92     16.38 o 
  -3  -1   4      847.42      932.87     16.07 o 
  -2  -1   4       52.88       73.65      7.32 o 
  -1  -1   4       14.20       31.18      7.55 o 
   0  -1   4      509.25      544.02     14.18 o 
   1  -1   4    25236.39    24605.06    177.73 o 
   2  -1   4      394.48      366.18     10.78 o 
   3  -1   4    39427.02    40912.72    856.48 o 
   4  -1   4      751.18      715.20     28.33 o 
   5  -1   4      206.68      299.10     16.16 o 
   6  -1   4      303.59      263.65     16.18 o 
   7  -1   4       24.55       11.79     18.09 o 
   8  -1   4       53.04       55.05     20.88 o 
   9  -1   4       82.89       15.72     24.86 o 
  10  -1   4      695.97      633.18     41.84 o 
  11  -1   4       86.14       19.14     31.45 o 
  12  -1   4        4.08       -6.56     31.76 o 
 -14   0   4      976.20      998.66     84.35 o 
 -13   0   4     3231.18     3296.24    230.62 o 
 -12   0   4     7485.31     5509.24    711.30 o 
 -11   0   4     1706.84     1590.56     53.60 o 
 -10   0   4        7.51       53.98     26.57 o 
  -9   0   4       71.59       66.39     25.26 o 
  -8   0   4       19.93       44.59      9.74 o 
  -7   0   4      255.90      289.00     14.73 o 
  -6   0   4        3.66        2.49      8.19 o 
  -5   0   4      420.31      460.22     11.01 o 
  -4   0   4    16276.39    19123.19    238.46 o 
  -3   0   4     1614.30     1891.34     26.60 o 
  -2   0   4     1256.08     1455.94     38.37 o 
  -1   0   4      162.52      215.27     23.50 o 
   0   0   4    15862.06    17694.54   1118.38 o 
   1   0   4      519.57      553.34     25.57 o 
   2   0   4    42808.18    43516.14    601.57 o 
   3   0   4     4218.55     4396.61     97.74 o 
   4   0   4     9049.40     7436.87    784.44 o 
   5   0   4       70.91       72.82     17.97 o 
   6   0   4       15.80        3.98     16.58 o 
   7   0   4      116.96      107.30     21.75 o 
   8   0   4       55.78       -0.57     23.45 o 
   9   0   4      882.73      839.03     37.85 o 
  10   0   4     1585.85     1450.31     59.58 o 
  11   0   4      138.82      137.30     44.76 o 
  12   0   4      271.66      292.52     90.57 o 
 -14   1   4      230.05      503.51     68.26 o 
 -13   1   4     3389.11     2778.39    253.78 o 
 -12   1   4     4634.96     4509.02    133.56 o 
 -11   1   4     2057.40     1957.38     49.67 o 
 -10   1   4       43.11       64.16     27.43 o 
  -9   1   4      902.66      801.18     59.06 o 
  -8   1   4       68.97       50.95     18.60 o 
  -7   1   4       97.04      121.15     10.17 o 
  -6   1   4      209.57      211.95      9.73 o 
  -5   1   4     1485.58     1565.81     41.46 o 
  -4   1   4     1217.80     1290.13     25.96 o 
  -3   1   4     9748.44    11950.72    219.32 o 
  -2   1   4      266.61      281.94     13.44 o 
   0   1   4       98.29      120.58     14.09 o 
   1   1   4     6940.91     7206.53    245.70 o 
   2   1   4      527.88      528.40     14.02 o 
   3   1   4    47009.31    48103.82   1114.75 o 
   4   1   4     2246.35     1941.13    148.21 o 
   5   1   4     1326.41     1378.14     54.64 o 
   6   1   4       96.52       93.20     22.95 o 
   7   1   4      130.38      162.19     26.81 o 
   8   1   4      607.24      569.77     50.46 o 
   9   1   4     2131.41     2026.08     79.62 o 
  10   1   4     2542.16     2710.58    140.20 o 
  11   1   4      132.22       82.33     55.92 o 
  12   1   4        9.79      150.07     56.60 o 
 -14   2   4      230.49       83.60     70.07 o 
 -13   2   4     2312.95     2122.05    104.92 o 
 -12   2   4     1545.94     1451.85     72.93 o 
 -11   2   4     2223.29     2119.18     64.34 o 
 -10   2   4     3264.15     3213.69    127.34 o 
  -9   2   4      245.34      229.91     22.64 o 
  -8   2   4       46.53       30.35     15.65 o 
  -7   2   4      117.22      131.28     12.63 o 
  -6   2   4     8075.65     8510.41    365.31 o 
  -5   2   4     1227.26     1348.72     33.26 o 
  -4   2   4     5642.69     6223.26    254.96 o 
  -3   2   4      248.02      299.44     16.72 o 
  -1   2   4      430.63      401.21     17.10 o 
   0   2   4    12005.13    12399.17    479.40 o 
   1   2   4       20.49        9.14     14.75 o 
   2   2   4      429.48      517.96     23.58 o 
   3   2   4     1821.48     1764.23     68.59 o 
   4   2   4      475.10      460.25     47.17 o 
   5   2   4      360.74      375.89     23.88 o 
   6   2   4     1537.98     1598.35     98.70 o 
   7   2   4      440.09      513.66     51.70 o 
   8   2   4     2993.56     3094.79     91.36 o 
   9   2   4      819.42      906.81     65.62 o 
  10   2   4     1873.17     1931.75     88.89 o 
  11   2   4     1538.78     1666.50     92.02 o 
 -14   3   4       81.34       19.95     63.61 o 
 -13   3   4     3005.36     2974.51    306.83 o 
 -12   3   4      585.97      558.01     64.26 o 
 -11   3   4       42.61       -2.45     25.29 o 
 -10   3   4     2509.51     2397.09     94.11 o 
  -9   3   4        9.91       -3.77     12.86 o 
  -8   3   4      386.25      263.68     30.59 o 
  -7   3   4    13710.16    10752.07   1745.29 o 
  -6   3   4      423.81      450.32     35.40 o 
  -5   3   4     2367.18     2431.52     82.29 o 
  -4   3   4        0.56       -1.74     18.41 o 
  -2   3   4      331.31      375.37     29.88 o 
  -1   3   4     1340.37     1182.96     62.63 o 
   0   3   4        3.01       -1.12     15.85 o 
   1   3   4     1758.56     1626.07     36.35 o 
   2   3   4      298.69      255.21     23.84 o 
   3   3   4     4584.95     4670.40    180.33 o 
   4   3   4        1.70       16.08     13.79 o 
   5   3   4     2002.34     1984.09     50.30 o 
   6   3   4      536.08      475.08     39.55 o 
   7   3   4       60.10       42.48     41.32 o 
   8   3   4      106.14      149.50     47.49 o 
   9   3   4     1204.58     1767.40     83.27 o 
  10   3   4      534.73      477.47     67.05 o 
  11   3   4     1960.69     2018.22    103.52 o 
 -14   4   4       32.62       45.36     63.30 o 
 -13   4   4       57.88       29.34     57.57 o 
 -12   4   4      367.65      275.02     58.16 o 
 -11   4   4        4.85      -47.41     47.41 o 
 -10   4   4     6697.95     4771.95   1094.82 o 
  -9   4   4       76.57      107.10     40.98 o 
  -8   4   4     3413.14     3259.47    134.68 o 
  -7   4   4     1448.71     1442.60     41.68 o 
  -6   4   4     1254.83     1299.66     37.47 o 
  -5   4   4      129.75      131.42     22.16 o 
  -3   4   4      518.46      495.82     40.95 o 
  -2   4   4       25.07        9.31     11.40 o 
  -1   4   4      250.79      238.53     25.12 o 
   0   4   4      506.32      526.24     35.93 o 
   1   4   4       49.34       18.76     21.66 o 
   2   4   4      558.52      514.57     30.81 o 
   3   4   4       78.35       63.59     19.14 o 
   4   4   4     1178.57     1087.59    180.07 o 
   5   4   4     2992.77     2870.20     65.86 o 
   6   4   4     9420.39     9338.08    115.81 o 
   7   4   4      312.34      353.35     53.64 o 
   8   4   4      852.71      926.45     68.72 o 
   9   4   4      605.64      543.23     65.17 o 
  10   4   4       25.55       29.02     59.61 o 
 -14   5   4     1236.01     1362.97     92.07 o 
 -13   5   4        1.09        4.91     58.15 o 
 -12   5   4      343.85      269.97     60.74 o 
 -11   5   4      632.05      669.54     63.61 o 
 -10   5   4      419.38      372.62     53.91 o 
  -9   5   4     1295.04     1100.19    157.63 o 
  -8   5   4     1270.80     1209.95     89.32 o 
  -7   5   4    24835.18    23651.33    666.98 o 
  -6   5   4       20.66        0.22     23.45 o 
  -4   5   4      302.83      250.41     33.32 o 
  -3   5   4       76.54       66.94     19.09 o 
  -2   5   4        1.91      -14.18     19.65 o 
  -1   5   4     1614.68     1670.03     39.57 o 
   0   5   4      310.36      292.52     27.28 o 
   1   5   4      126.69       79.64     35.55 o 
   2   5   4       27.01       19.35     26.65 o 
   3   5   4      665.43      513.84     50.22 o 
   4   5   4      499.78      363.66     94.18 o 
   5   5   4     1623.21     1658.22     57.65 o 
   6   5   4     1090.13     1083.09     55.02 o 
   7   5   4     1712.39     2879.88     77.97 o 
   8   5   4     2213.89     2364.37     95.53 o 
   9   5   4     1659.17     1814.89     93.81 o 
  10   5   4       65.94       -0.16     62.92 o 
 -13   6   4       50.84      -19.87     62.97 o 
 -12   6   4      309.52      290.72     61.55 o 
 -11   6   4      535.46      578.93    105.76 o 
 -10   6   4      381.24      377.75     56.71 o 
  -9   6   4     2446.15     2177.49    205.95 o 
  -8   6   4     3127.95     3396.56    215.54 o 
  -7   6   4     1975.47     1466.92    579.67 o 
  -5   6   4      596.00      514.90     48.44 o 
  -4   6   4     1478.34     1371.82    110.91 o 
  -3   6   4       11.94        3.63     17.07 o 
  -2   6   4    16076.02    16338.61    218.54 o 
  -1   6   4      140.26      158.70     23.94 o 
   0   6   4        7.00      -24.33     27.04 o 
   1   6   4       94.93       66.49     29.82 o 
   2   6   4     2009.59     1832.29     54.53 o 
   3   6   4        3.82       -4.27     18.59 o 
   4   6   4        1.45      -17.64     22.66 o 
   5   6   4       15.14      186.24     58.49 o 
   6   6   4      249.97      243.39     42.33 o 
   7   6   4       12.97       78.84     50.70 o 
   8   6   4      603.17      601.94     69.97 o 
   9   6   4       64.16       31.88     63.99 o 
 -13   7   4      200.09      172.07     66.46 o 
 -12   7   4        1.21      -14.61     58.70 o 
 -11   7   4     1039.72     1074.53     75.70 o 
 -10   7   4       52.01       26.64     50.69 o 
  -9   7   4        5.53       38.19     45.17 o 
  -8   7   4      577.19      529.04     64.33 o 
  -7   7   4     7924.61     5401.13    147.42 o 
  -6   7   4     2754.54     2562.35     61.84 o 
  -5   7   4       36.50       49.52     32.66 o 
  -4   7   4      437.82      484.36     63.22 o 
  -3   7   4      665.30      780.08     32.29 o 
  -2   7   4      238.46      207.72     18.65 o 
  -1   7   4     8141.06     7820.22     81.38 o 
   0   7   4      301.15      278.41     29.55 o 
   1   7   4     7331.55     6951.81     95.79 o 
   2   7   4      625.22      573.98     43.14 o 
   3   7   4     1160.15      886.82    232.89 o 
   4   7   4       53.98       21.56     39.31 o 
   5   7   4     1608.74     2411.24    153.50 o 
   6   7   4       37.77      166.10     47.67 o 
   7   7   4      536.38      559.08     59.99 o 
   8   7   4      415.62      443.06     72.07 o 
 -12   8   4      342.72      240.78     76.87 o 
 -11   8   4      373.72      385.72     69.77 o 
 -10   8   4     2202.07     2498.73     93.82 o 
  -9   8   4       27.01      340.13     97.27 o 
  -8   8   4     2002.21     1421.16     86.89 o 
  -7   8   4      106.13       81.18     47.22 o 
  -6   8   4     2727.35     2728.60     96.06 o 
  -5   8   4       28.18       62.83     34.76 o 
  -4   8   4      358.98      398.80     33.75 o 
  -3   8   4     1332.90     1254.12    126.22 o 
  -2   8   4     3926.58     4080.98     79.54 o 
  -1   8   4      362.95      343.90     35.52 o 
   0   8   4     5559.01     5473.27    150.58 o 
   1   8   4      608.48      628.12     36.94 o 
   2   8   4      917.52      801.89     40.09 o 
   3   8   4        7.46        5.51     41.21 o 
   4   8   4       15.78      333.17     78.90 o 
   5   8   4      383.86      355.24     51.94 o 
   6   8   4      126.33      224.37     69.61 o 
   7   8   4      145.49       87.02     56.07 o 
 -12   9   4        1.25       17.13     94.27 o 
 -11   9   4      302.36      447.73     69.19 o 
 -10   9   4      870.26      981.69     74.75 o 
  -9   9   4      301.54      259.34     58.28 o 
  -8   9   4       46.20       15.06     20.25 o 
  -7   9   4       70.28      144.40     54.09 o 
  -6   9   4      133.61       62.54     50.38 o 
  -5   9   4     3380.23     3496.07     79.08 o 
  -4   9   4        6.35      -39.13     39.13 o 
  -3   9   4     2017.79     2114.65     52.03 o 
  -2   9   4        0.94      -19.58     30.16 o 
  -1   9   4     1074.61     1102.41     50.33 o 
   0   9   4       70.11       31.67     31.36 o 
   1   9   4     1745.89     1717.09     92.42 o 
   2   9   4      217.57      230.64     46.65 o 
   3   9   4      145.33      807.91    120.47 o 
   4   9   4      245.48      287.51     51.27 o 
   5   9   4       50.68       23.85     53.48 o 
   6   9   4      156.06      155.14     59.67 o 
 -11  10   4      192.21     1068.37    257.26 o 
 -10  10   4      669.81      505.56     70.96 o 
  -9  10   4        7.62        0.80      9.98 o 
  -8  10   4      832.25      925.52     73.38 o 
  -7  10   4      313.65      282.76     58.31 o 
  -6  10   4       51.65       47.35     52.59 o 
  -5  10   4      177.92      146.53     39.73 o 
  -4  10   4      102.58       84.34     43.78 o 
  -3  10   4      108.22       65.86     41.85 o 
  -2  10   4     9257.03     9697.37    167.86 o 
  -1  10   4       12.90       21.11     33.55 o 
   0  10   4     1066.63     1106.15     61.02 o 
   1  10   4      247.65      255.38     50.44 o 
   2  10   4      196.10     1822.06    346.77 o 
   3  10   4      139.81      215.75     60.01 o 
   4  10   4      306.03      304.29     60.61 o 
  -9  11   4       38.76      562.85    120.01 o 
  -8  11   4      347.32      434.84     69.20 o 
  -7  11   4       33.72       86.00     59.81 o 
  -6  11   4        9.09      -25.55     54.15 o 
  -5  11   4      351.10      321.37     46.01 o 
  -4  11   4      205.90      217.94     47.17 o 
  -3  11   4     3490.76     3934.02    196.44 o 
  -2  11   4        4.27       18.47     46.12 o 
  -1  11   4     1030.89     1017.42    105.84 o 
   0  11   4       20.17       99.85     49.14 o 
   1  11   4       15.14     2309.60    611.57 o 
   2  11   4       53.93       57.20     47.77 o 
  -7  12   4        2.35       26.58     57.60 o 
  -6  12   4       12.83       -6.12     56.65 o 
  -5  12   4       62.05      -21.47     57.16 o 
  -4  12   4      338.97      378.88     76.84 o 
  -3  12   4      470.82      425.29     79.55 o 
  -2  12   4     3001.60     3301.29    126.94 o 
  -1  12   4       80.42       77.26     57.76 o 
  -1 -15   5       90.62      127.50     66.45 o 
   0 -15   5       14.25      -11.94     60.56 o 
   1 -15   5        4.29       31.77     59.66 o 
   2 -15   5      317.62      288.43     67.12 o 
   3 -15   5       92.47      141.00     63.17 o 
   4 -15   5        5.16      -35.40     95.94 o 
   5 -15   5      205.12      101.01     70.24 o 
   6 -15   5        4.01      -28.77     83.13 o 
  -4 -14   5      170.03      149.16     83.51 o 
  -3 -14   5       54.30       20.40     66.61 o 
  -2 -14   5      776.60      819.95     79.84 o 
  -1 -14   5      238.55      177.03     84.04 o 
   0 -14   5      140.73      128.24     59.85 o 
   1 -14   5        0.11       87.98     51.45 o 
   2 -14   5        5.37      -31.63     60.55 o 
   3 -14   5       21.32      641.73    105.70 o 
   4 -14   5      100.00       85.00     41.81 o 
   5 -14   5        1.50        7.59     31.17 o 
   6 -14   5      302.45      278.05     39.00 o 
   7 -14   5       11.13        7.68     36.51 o 
   8 -14   5     2794.93     3113.17    141.34 o 
  -6 -13   5      444.78      561.73     77.30 o 
  -5 -13   5     1053.31     1199.37     87.37 o 
  -4 -13   5       27.50      -32.25     58.78 o 
  -3 -13   5      676.41      618.00     70.74 o 
  -2 -13   5       82.11       88.83     56.46 o 
  -1 -13   5     1046.64     1064.88     74.36 o 
   0 -13   5      122.41      347.50     65.35 o 
   2 -13   5       25.05     1291.91    346.18 o 
   3 -13   5      384.90      348.77     33.14 o 
   4 -13   5      377.27      399.19     33.26 o 
   5 -13   5       15.59       -8.41     29.31 o 
   6 -13   5       31.62       27.22     29.65 o 
   7 -13   5      396.49      355.56     37.88 o 
   8 -13   5      115.37       96.33     35.37 o 
   9 -13   5      801.95      790.17     57.28 o 
  -7 -12   5       82.39       90.56     54.68 o 
  -6 -12   5      106.46      133.45     97.26 o 
  -5 -12   5      861.22      952.92     74.98 o 
  -4 -12   5       76.40      103.48     54.72 o 
  -3 -12   5        9.98       25.71     51.63 o 
  -2 -12   5     3021.03     3518.66    104.19 o 
  -1 -12   5      796.29      787.28    105.18 o 
   0 -12   5    11783.01     8286.53    220.65 o 
   1 -12   5      142.85      514.93     42.48 o 
   2 -12   5      135.39       88.59     32.52 o 
   3 -12   5     1060.94     1005.36     45.23 o 
   4 -12   5      397.29      340.23     30.07 o 
   5 -12   5      237.85      258.41     29.58 o 
   6 -12   5     1630.43     1663.11     82.01 o 
   7 -12   5        4.10      -11.77     28.22 o 
   8 -12   5      245.20      246.59     35.23 o 
   9 -12   5      273.57      252.68     52.23 o 
  10 -12   5      162.05      161.31     53.21 o 
  -8 -11   5        6.86       16.73     56.95 o 
  -7 -11   5       16.79       47.24     46.59 o 
  -6 -11   5       97.17      145.51     45.92 o 
  -5 -11   5      346.48      534.65     72.53 o 
  -4 -11   5       14.00       13.03     46.91 o 
  -3 -11   5      976.69     1038.16     65.17 o 
  -2 -11   5       93.59      138.29     57.03 o 
   0 -11   5      344.53      245.39     22.26 o 
   1 -11   5     7382.90     7313.80    273.01 o 
   2 -11   5      635.92      622.85     23.75 o 
   3 -11   5     1846.70     1917.65     90.25 o 
   4 -11   5      858.51      782.78     31.52 o 
   5 -11   5      221.86      213.61     26.47 o 
   6 -11   5     1950.94     1893.87     94.32 o 
   7 -11   5      147.79      143.22     29.71 o 
   8 -11   5       86.49       87.42     29.57 o 
   9 -11   5      125.17      124.53     40.56 o 
  10 -11   5      924.86      959.23     67.53 o 
  11 -11   5        4.70      -37.95     55.23 o 
  -9 -10   5      142.01      224.67     60.46 o 
  -8 -10   5      106.99      112.85     52.91 o 
  -7 -10   5      125.97      291.09    116.63 o 
  -6 -10   5       54.36      180.60     94.47 o 
  -5 -10   5      174.27      201.56     40.64 o 
  -4 -10   5     1271.47     1212.20     98.53 o 
  -3 -10   5      267.46      392.05     71.20 o 
  -1 -10   5      459.51      251.93     97.84 o 
   0 -10   5     1664.57     1524.35     79.49 o 
   1 -10   5      171.21      146.96     19.44 o 
   2 -10   5       15.32       69.75     17.75 o 
   3 -10   5       11.09       -0.49     17.66 o 
   4 -10   5      148.16      144.18     20.76 o 
   5 -10   5      236.39      229.15     24.98 o 
   6 -10   5     3202.17     3119.32     53.78 o 
   7 -10   5       65.08       39.89     26.54 o 
   8 -10   5     1345.56     1370.81     45.46 o 
   9 -10   5      193.32      230.20     98.93 o 
  10 -10   5     3325.81     3605.73    417.90 o 
  11 -10   5       36.92       54.11     53.55 o 
  12 -10   5      461.96      626.77     73.29 o 
 -10  -9   5      134.32       95.89     45.33 o 
  -9  -9   5      456.34      427.54     99.73 o 
  -8  -9   5      133.87      141.40     48.87 o 
  -7  -9   5     4955.36     5268.88    158.00 o 
  -6  -9   5     1499.76     1432.80     55.77 o 
  -5  -9   5        1.54       46.84     33.61 o 
  -4  -9   5      443.55      476.92     44.03 o 
  -2  -9   5       99.44       56.34     25.62 o 
  -1  -9   5      287.81      228.18     21.21 o 
   0  -9   5        1.72       -0.01     15.07 o 
   1  -9   5       90.00      110.22     13.83 o 
   2  -9   5      250.84      271.45     16.06 o 
   3  -9   5      400.50      272.82     32.66 o 
   4  -9   5      720.03      719.34     24.42 o 
   5  -9   5      145.73      138.52     21.97 o 
   6  -9   5      205.50      153.54     25.37 o 
   7  -9   5      702.60      767.64     36.21 o 
   8  -9   5       27.78       39.43     24.67 o 
   9  -9   5      712.80      804.24     42.64 o 
  10  -9   5     2308.81     2407.68     84.89 o 
  11  -9   5      433.24      546.62     69.28 o 
  12  -9   5      741.91      874.63     75.00 o 
 -11  -8   5      652.14      643.22    107.93 o 
 -10  -8   5      509.59      492.10     63.54 o 
  -9  -8   5       93.95      117.65     49.01 o 
  -8  -8   5     1026.82     1192.86    156.24 o 
  -7  -8   5       15.56       29.68     39.01 o 
  -6  -8   5      402.23      418.38     38.03 o 
  -5  -8   5      362.07      491.98     56.76 o 
  -3  -8   5       52.20      100.56     15.61 o 
  -2  -8   5     9535.30     8924.21    524.14 o 
  -1  -8   5     1366.90     1491.14     40.40 o 
   0  -8   5     3847.79     3975.41     92.92 o 
   1  -8   5        0.06      -10.13     12.19 o 
   2  -8   5     4101.36     4025.86    150.50 o 
   3  -8   5       40.33       51.19     13.91 o 
   4  -8   5     4881.77     4370.71    374.54 o 
   5  -8   5     1233.01     1205.06     34.31 o 
   6  -8   5     5717.23     5425.75    127.14 o 
   7  -8   5     1597.94     1542.61     39.88 o 
   8  -8   5      131.60      182.54     23.12 o 
   9  -8   5      135.95      343.97     59.54 o 
  10  -8   5       19.88       -3.73     43.36 o 
  11  -8   5       53.41       53.05     53.54 o 
  12  -8   5      134.04      136.86     55.93 o 
 -12  -7   5      724.16      810.15     74.78 o 
 -11  -7   5     1297.24     1197.70     85.26 o 
 -10  -7   5     1074.52     1026.47     64.66 o 
  -9  -7   5     2079.51     1984.52     63.05 o 
  -8  -7   5        4.86        3.75     24.43 o 
  -7  -7   5      161.05      115.61     22.90 o 
  -6  -7   5       29.92       26.21     15.70 o 
  -4  -7   5      320.73      317.93     16.88 o 
  -3  -7   5    13941.16    13573.38    426.51 o 
  -2  -7   5       57.09       53.92      9.93 o 
  -1  -7   5      814.78      960.66     27.71 o 
   0  -7   5     1258.44     1275.17    101.20 o 
   1  -7   5      305.25      264.62     12.71 o 
   2  -7   5       54.58       43.27     10.61 o 
   3  -7   5    10637.08    10512.26    328.01 o 
   4  -7   5      108.13       89.46     14.63 o 
   5  -7   5    32012.71    28626.26   3653.16 o 
   6  -7   5     1239.66     1181.04     34.76 o 
   7  -7   5      224.12      212.98     31.79 o 
   8  -7   5      827.95     1009.99     39.88 o 
   9  -7   5       18.43       -1.59     29.25 o 
  10  -7   5      799.96      839.39     78.48 o 
  11  -7   5       44.74        4.38     61.92 o 
  12  -7   5       21.65       54.46     48.80 o 
  13  -7   5        0.39       21.34     48.74 o 
 -12  -6   5        4.91      -19.34     54.16 o 
 -11  -6   5     1212.61     1124.03    147.90 o 
 -10  -6   5     5808.13     5104.83    233.10 o 
  -9  -6   5     2331.90     2144.32     83.03 o 
  -8  -6   5      950.73      875.98     33.52 o 
  -7  -6   5       24.89       47.01     20.28 o 
  -5  -6   5      823.43      802.85     23.33 o 
  -4  -6   5     2184.07     2249.74     42.40 o 
  -3  -6   5      160.32      187.06     25.68 o 
  -2  -6   5       87.66       73.61      7.81 o 
  -1  -6   5      274.65      235.51      8.96 o 
   0  -6   5      845.32      695.26     25.16 o 
   1  -6   5        0.06        5.07      7.63 o 
   2  -6   5     1545.15     1494.91     25.83 o 
   3  -6   5      434.79      399.92     14.64 o 
   4  -6   5      444.46      371.05     18.04 o 
   5  -6   5     1026.79      982.33     92.80 o 
   6  -6   5     5041.32     4804.48    490.41 o 
   7  -6   5       88.49      177.26     26.22 o 
   8  -6   5      191.04      207.00     31.41 o 
   9  -6   5      680.34      762.67     69.16 o 
  10  -6   5       76.66       33.57     31.56 o 
  11  -6   5     1365.01     1452.42     61.89 o 
  12  -6   5      310.56      360.12     48.12 o 
  13  -6   5       25.83       -4.58     51.66 o 
 -13  -5   5     1981.36     2037.00     78.89 o 
 -12  -5   5      134.57       84.32     36.64 o 
 -11  -5   5      653.08      569.30     34.34 o 
 -10  -5   5     2215.90     2062.15     83.42 o 
  -9  -5   5       56.55      242.88     67.43 o 
  -8  -5   5      880.68      968.53     68.85 o 
  -6  -5   5      168.94      299.79     59.80 o 
  -5  -5   5     1731.55     1889.32     52.25 o 
  -4  -5   5      204.41      186.10     11.09 o 
  -3  -5   5     5977.13     5844.73    347.23 o 
  -2  -5   5      344.07      332.76     13.06 o 
  -1  -5   5     2010.22     2129.42     60.50 o 
   0  -5   5      144.66      195.03     28.94 o 
   1  -5   5     5517.10     5609.36     93.45 o 
   2  -5   5     1324.37     1367.71     19.45 o 
   3  -5   5     6882.72     6550.11    186.14 o 
   4  -5   5      253.46      273.02     15.34 o 
   5  -5   5     5675.95     4803.71    586.94 o 
   6  -5   5     2500.40     3020.17    348.30 o 
   7  -5   5       12.81      257.92     77.49 o 
   8  -5   5      420.43      444.65     28.51 o 
   9  -5   5      878.43      918.50     33.93 o 
  10  -5   5       45.07       80.87     50.63 o 
  11  -5   5     3828.75     4018.25    118.58 o 
  12  -5   5        0.92      -35.74     43.25 o 
  13  -5   5     1002.70     1036.03     59.36 o 
 -13  -4   5      788.83      779.45     50.32 o 
 -12  -4   5      389.94      362.40     39.79 o 
 -11  -4   5      160.02      128.72     26.70 o 
 -10  -4   5     4587.77     4332.23    106.32 o 
  -9  -4   5      670.67      738.97     43.73 o 
  -7  -4   5     1986.33     2087.67     98.38 o 
  -6  -4   5      456.89      434.01     18.34 o 
  -5  -4   5        0.70        3.90     11.95 o 
  -4  -4   5     2808.50     2705.62    282.41 o 
  -3  -4   5      887.39      881.96     15.09 o 
  -2  -4   5      611.95      476.09      9.22 o 
  -1  -4   5      570.06      530.31     19.28 o 
   0  -4   5       54.22       35.81     12.46 o 
   1  -4   5     1397.57     1314.18     54.74 o 
   2  -4   5    27070.60    28562.32    723.87 o 
   3  -4   5     2112.08     2191.28    137.40 o 
   4  -4   5      778.62     1140.69     89.24 o 
   5  -4   5     1681.40     1397.37    226.21 o 
   6  -4   5     7344.18     7538.34    519.10 o 
   7  -4   5      621.38      708.30     29.99 o 
   8  -4   5     1014.27     1114.56     53.58 o 
   9  -4   5      348.24      413.84     45.07 o 
  10  -4   5     1282.52     1294.34     78.16 o 
  11  -4   5     1495.82     1779.83     58.10 o 
  12  -4   5       10.28        0.95     37.58 o 
  13  -4   5     1002.05     1084.37     60.13 o 
 -13  -3   5      748.77      668.35     47.61 o 
 -12  -3   5      486.88      434.59     39.52 o 
 -11  -3   5        4.87      -26.70     26.70 o 
 -10  -3   5        9.80      299.70    111.39 o 
  -9  -3   5       88.06      815.12     55.97 o 
  -8  -3   5      796.85      771.06     36.75 o 
  -7  -3   5    11723.11    12255.34    466.73 o 
  -6  -3   5     1650.24     1757.54     51.30 o 
  -5  -3   5    13936.18    13898.97    795.49 o 
  -4  -3   5       42.24       54.15      9.80 o 
  -3  -3   5      158.34      232.95     10.02 o 
  -2  -3   5      270.84      277.58     11.74 o 
  -1  -3   5      781.10      791.95     44.89 o 
   0  -3   5       72.31       84.15      7.67 o 
   1  -3   5     1548.99     1631.55     33.09 o 
   2  -3   5     2536.22     2636.41    139.60 o 
   3  -3   5        4.49       10.37     13.33 o 
   4  -3   5        8.08      173.85     18.90 o 
   5  -3   5      220.64      183.90     30.87 o 
   6  -3   5      316.46      322.26     20.87 o 
   7  -3   5     3148.54     3330.94     95.89 o 
   8  -3   5     3150.34     3376.51     84.92 o 
   9  -3   5     6339.24     6464.21    222.98 o 
  10  -3   5     1022.04     1107.45     48.74 o 
  11  -3   5      773.71      707.61     47.20 o 
  12  -3   5      236.11      208.76     42.63 o 
 -14  -2   5      528.46      489.20     63.24 o 
 -13  -2   5      937.06      835.29     57.43 o 
 -12  -2   5       30.04       67.63     34.44 o 
 -11  -2   5      179.47      161.44     28.57 o 
 -10  -2   5      189.24      376.56     48.79 o 
  -9  -2   5      339.30      343.52     21.26 o 
  -8  -2   5       12.72        3.16     16.91 o 
  -7  -2   5     1044.86     1075.44     37.79 o 
  -6  -2   5    12272.11    13226.90    553.14 o 
  -5  -2   5     1930.19     2128.20     53.48 o 
  -4  -2   5     7986.54     8619.58    168.31 o 
  -3  -2   5       14.68       22.11      7.92 o 
  -2  -2   5     1337.57     1501.31     41.15 o 
  -1  -2   5      581.53      665.95     16.88 o 
   0  -2   5      113.45       89.26      7.48 o 
   1  -2   5      102.82      104.91     11.22 o 
   2  -2   5     4600.27     4300.74     54.11 o 
   3  -2   5       80.54      407.47     95.35 o 
   4  -2   5      951.37      888.13     27.17 o 
   5  -2   5      166.78      136.48     15.03 o 
   6  -2   5     1489.68     1477.20     49.92 o 
   7  -2   5     1486.73     1534.78     51.95 o 
   8  -2   5     4036.07     3913.21    123.16 o 
   9  -2   5     2642.98     2640.03    111.29 o 
  10  -2   5     2503.40     2420.38     63.54 o 
  11  -2   5     1053.75     1074.12     52.79 o 
  12  -2   5       45.74      -16.53     45.50 o 
 -14  -1   5       30.87      -20.73     66.16 o 
 -13  -1   5      778.69      874.51     56.54 o 
 -12  -1   5      593.82      507.12     46.11 o 
 -11  -1   5     1839.10     5231.10    362.77 o 
 -10  -1   5        8.23       18.88     15.82 o 
  -9  -1   5      264.29      241.61     18.74 o 
  -8  -1   5        6.14      -10.68     13.59 o 
  -7  -1   5     4129.02     4354.22    103.41 o 
  -6  -1   5     3127.12     3456.03     83.94 o 
  -5  -1   5    24983.70    28939.04    341.77 o 
  -4  -1   5     1089.27     1226.00     21.07 o 
  -3  -1   5      367.67      565.59     13.90 o 
  -2  -1   5       75.49       99.61      9.45 o 
  -1  -1   5       22.24       24.04      9.68 o 
   0  -1   5     1140.92     1298.30     40.55 o 
   1  -1   5    20333.64    23250.10    727.79 o 
   2  -1   5      170.73      174.44     12.69 o 
   3  -1   5      889.27     1052.16     54.13 o 
   4  -1   5       41.41       18.55     10.47 o 
   5  -1   5      184.59      152.55     18.72 o 
   6  -1   5      713.17      691.68     25.23 o 
   7  -1   5     5088.58     5336.98    194.76 o 
   8  -1   5     1367.24     1322.79     36.82 o 
   9  -1   5      583.77      544.38     43.58 o 
  10  -1   5     5128.16     5252.49    172.36 o 
  11  -1   5       68.33      289.07    203.32 o 
  12  -1   5       13.31      -24.21     57.52 o 
 -14   0   5       20.46      -13.34     61.74 o 
 -13   0   5      241.73      218.88     43.08 o 
 -12   0   5     1004.78     1276.49    116.37 o 
 -11   0   5      384.08      391.21     37.76 o 
 -10   0   5      113.84       86.25     29.24 o 
  -9   0   5       68.64       71.17     11.28 o 
  -8   0   5     9099.84     9245.81     83.49 o 
  -7   0   5       54.57       57.21     11.08 o 
  -6   0   5    11385.72    13298.77    219.14 o 
  -5   0   5      172.67      189.41     10.52 o 
  -4   0   5    16117.37    18752.94    221.65 o 
  -3   0   5      357.08      397.42     14.28 o 
  -2   0   5      376.16      370.62     13.58 o 
  -1   0   5       38.49       40.34     12.28 o 
   0   0   5     1486.31     2043.11     57.67 o 
   1   0   5     1022.50     1095.25     38.97 o 
   2   0   5     1710.03     1762.97     82.55 o 
   3   0   5       11.25       14.84      7.49 o 
   4   0   5       45.45       70.08     15.32 o 
   5   0   5      459.98      456.30     21.65 o 
   6   0   5     1217.12     1369.18     52.04 o 
   7   0   5      948.19     1050.43     40.06 o 
   8   0   5      849.93      899.90     98.50 o 
   9   0   5      779.69      718.86     60.16 o 
  10   0   5     5900.22     5947.20    133.65 o 
  11   0   5      816.35      894.68     76.50 o 
  12   0   5       68.59      101.61     82.55 o 
 -14   1   5     1115.14     1151.00     87.47 o 
 -13   1   5      105.40       53.89     62.58 o 
 -12   1   5      808.42      778.33     45.79 o 
 -11   1   5        0.15      -22.05     30.11 o 
 -10   1   5      125.27      108.53     27.30 o 
  -9   1   5        2.42       41.80     20.98 o 
  -8   1   5      419.63      428.82     32.20 o 
  -7   1   5      415.19      475.88     32.66 o 
  -6   1   5      299.85      311.42     14.05 o 
  -5   1   5    24415.70    27308.29    444.90 o 
  -4   1   5       46.64       38.64      7.89 o 
  -3   1   5    16752.89    18934.00    407.87 o 
  -2   1   5     1378.53     1694.82     66.13 o 
  -1   1   5      669.90     1039.09     59.90 o 
   0   1   5      205.96      252.83     17.99 o 
   1   1   5     6540.29     6493.41    238.28 o 
   2   1   5       21.89       25.86     12.06 o 
   3   1   5      125.20       69.21     13.72 o 
   4   1   5       13.52       -2.21     13.98 o 
   5   1   5     2745.12     2573.24     94.78 o 
   6   1   5      536.28      531.21     35.99 o 
   7   1   5       62.61       99.42     41.33 o 
   8   1   5      255.90      216.92     46.57 o 
   9   1   5      113.92       72.28     48.10 o 
  10   1   5     2213.63     2426.47     97.15 o 
  11   1   5       51.62     1069.65    124.11 o 
 -14   2   5      577.54      404.24     91.74 o 
 -13   2   5      296.08      259.77     54.60 o 
 -12   2   5     2403.87     2580.51     94.82 o 
 -11   2   5      458.99      411.12     32.09 o 
 -10   2   5      411.73      369.96     24.42 o 
  -9   2   5      226.01      238.31     31.10 o 
  -8   2   5     8966.29     8386.44    201.83 o 
  -7   2   5     2061.60     2104.89     82.34 o 
  -6   2   5     1159.95     1303.09     64.74 o 
  -5   2   5      336.27      376.33     16.53 o 
  -4   2   5       18.47       71.41     16.60 o 
  -3   2   5      396.80      412.72     23.27 o 
  -2   2   5     8887.71     9438.88   1031.94 o 
  -1   2   5       16.85       23.64     11.86 o 
   0   2   5    22567.94    22808.55    697.85 o 
   1   2   5     1037.01     1023.98     53.95 o 
   2   2   5    14005.40    13916.97    797.04 o 
   3   2   5     2129.79     2133.75    162.89 o 
   4   2   5      228.09      217.77     23.78 o 
   5   2   5       10.72      -13.94     23.92 o 
   6   2   5      974.46      923.10     44.12 o 
   7   2   5      138.45      112.42     43.11 o 
   8   2   5      707.55      643.68     58.92 o 
   9   2   5      196.69      387.82     59.04 o 
  10   2   5      136.76       97.46     95.64 o 
  11   2   5       58.24      168.16     62.74 o 
 -14   3   5       78.47       29.19     44.22 o 
 -13   3   5     3091.47     3394.14    233.22 o 
 -12   3   5      208.21      233.67     56.45 o 
 -11   3   5       20.56       42.05     47.26 o 
 -10   3   5      130.24       71.55     27.55 o 
  -9   3   5       36.87       28.65     13.32 o 
  -8   3   5       33.99       32.11     20.03 o 
  -7   3   5    11066.59    11644.94     95.75 o 
  -6   3   5      308.15      326.40     22.99 o 
  -5   3   5       22.44       41.03     18.55 o 
  -4   3   5     1355.90     1166.18    127.22 o 
  -3   3   5     7133.17     7884.03   1384.17 o 
  -2   3   5       47.28       18.67     14.82 o 
  -1   3   5      407.47      285.18     20.44 o 
   0   3   5      755.61      776.66     24.86 o 
   1   3   5     2685.73     2682.33    222.69 o 
   2   3   5      166.62      144.06     19.03 o 
   3   3   5     9032.85     8513.34    125.53 o 
   4   3   5       11.62       33.83     24.19 o 
   5   3   5     3540.78     3467.66    118.17 o 
   6   3   5      354.90      370.71     40.53 o 
   7   3   5     1908.09     1884.35     79.65 o 
   8   3   5        0.29      -28.87     50.24 o 
   9   3   5      182.91      448.42     61.46 o 
  10   3   5        3.36      -28.14     60.31 o 
 -14   4   5       81.71       66.56     63.41 o 
 -13   4   5      728.00      772.99     72.79 o 
 -12   4   5        4.76       31.61     51.66 o 
 -11   4   5      195.25      176.42     53.94 o 
 -10   4   5     3895.63     3828.32    101.28 o 
  -9   4   5      838.10      731.73     66.23 o 
  -8   4   5      174.49      153.66     25.67 o 
  -7   4   5      701.76      696.02     34.18 o 
  -6   4   5       48.72       54.69     23.86 o 
  -5   4   5        4.56        9.76     17.56 o 
  -4   4   5     1035.45      741.22    208.64 o 
  -3   4   5      267.33      251.88     18.77 o 
  -2   4   5     6358.63     6133.46    471.12 o 
  -1   4   5       69.94       63.52     17.28 o 
   0   4   5    11622.02    11659.16    560.87 o 
   1   4   5       86.68       71.69     24.63 o 
   2   4   5        9.79       -0.71     25.23 o 
   3   4   5       32.58       38.96     28.66 o 
   4   4   5      608.33      582.06     40.33 o 
   5   4   5      363.64      391.86     33.69 o 
   6   4   5     2136.60     2113.08     78.46 o 
   7   4   5      442.08      405.26     56.90 o 
   8   4   5     1610.78     1665.90     86.13 o 
   9   4   5       85.33       73.84     54.06 o 
  10   4   5      109.61      105.95     65.76 o 
 -14   5   5       55.57       44.21     77.91 o 
 -13   5   5      401.43      359.33     69.08 o 
 -12   5   5       26.29       11.59     63.56 o 
 -11   5   5      876.51      951.05     86.39 o 
 -10   5   5     1806.69     1903.24    104.97 o 
  -9   5   5      116.56      110.15     26.77 o 
  -8   5   5      460.52      378.14     50.28 o 
  -7   5   5     1364.46     1111.76    295.55 o 
  -6   5   5      128.04       99.29     29.88 o 
  -5   5   5      688.79      601.65     58.37 o 
  -4   5   5      149.47      153.53     18.98 o 
  -3   5   5     3662.42     3722.36    130.63 o 
  -2   5   5       50.33       36.45     22.14 o 
  -1   5   5    14108.19    13165.38    138.10 o 
   0   5   5     2913.96     2780.76     57.61 o 
   1   5   5     5650.64     5477.92    119.99 o 
   2   5   5      445.95      407.46     36.21 o 
   3   5   5       84.43       60.40     32.00 o 
   4   5   5      193.27      187.42     37.16 o 
   5   5   5      671.85      709.37     48.94 o 
   6   5   5     2515.72     2676.54     76.31 o 
   7   5   5       27.68       44.49     49.47 o 
   8   5   5       43.71       15.43     53.96 o 
   9   5   5        1.54      -37.86     80.72 o 
 -13   6   5      121.39       81.42     63.96 o 
 -12   6   5      118.16      167.89    102.81 o 
 -11   6   5       24.39       29.59     54.16 o 
 -10   6   5     1214.59     1210.35     72.28 o 
  -9   6   5      882.56      826.50     63.98 o 
  -8   6   5     5246.89     4502.56   1538.87 o 
  -7   6   5      124.81      434.92     89.66 o 
  -6   6   5     3455.07     3189.29    115.31 o 
  -5   6   5        0.27      -30.13     30.20 o 
  -4   6   5     1114.37     1014.53     57.49 o 
  -3   6   5        4.09        4.79     22.96 o 
  -2   6   5      216.37      237.78     26.23 o 
  -1   6   5       19.71        2.20     24.10 o 
   0   6   5     2528.40     2289.33     56.68 o 
   1   6   5       62.57       41.01     31.77 o 
   2   6   5     4360.57     4276.15     78.44 o 
   3   6   5      240.26      200.45     38.74 o 
   4   6   5       70.80       23.18     39.39 o 
   5   6   5     2065.49     2117.86     71.52 o 
   6   6   5     5287.54     5579.97    106.97 o 
   7   6   5     1105.24     1210.48     67.21 o 
   8   6   5      105.77       96.47     73.98 o 
 -13   7   5        8.60       11.08     78.03 o 
 -12   7   5      766.68      785.15     77.05 o 
 -11   7   5      520.88      564.53     68.05 o 
 -10   7   5      136.42      138.57     54.45 o 
  -9   7   5     4722.45     4673.34    114.32 o 
  -8   7   5       19.14       -1.30     45.21 o 
  -7   7   5     3463.88     2318.46    116.70 o 
  -6   7   5      128.49       60.08     45.55 o 
  -5   7   5       86.92      121.88     66.00 o 
  -4   7   5        3.86       18.70     21.66 o 
  -3   7   5    11450.90    12075.00    360.03 o 
  -2   7   5      181.83      191.78     31.67 o 
  -1   7   5      174.87      153.50     29.12 o 
   0   7   5        1.63      -27.20     27.20 o 
   1   7   5      488.51      448.67     41.68 o 
   2   7   5      207.17      207.36     40.37 o 
   3   7   5       66.84       52.90     39.68 o 
   4   7   5      211.65      174.78     45.27 o 
   5   7   5     6146.29     5936.83    133.13 o 
   6   7   5     1309.60     1351.67     70.39 o 
   7   7   5     1862.86     1866.10     81.57 o 
 -12   8   5      204.53      144.75     67.40 o 
 -11   8   5     2238.62     2417.85    101.17 o 
 -10   8   5     1583.49     1604.80     84.43 o 
  -9   8   5      873.18      925.98     70.57 o 
  -8   8   5     3106.11     2404.93    115.30 o 
  -7   8   5       88.29       99.87     51.60 o 
  -6   8   5      659.91      637.51     63.11 o 
  -5   8   5      412.21      354.27     52.03 o 
  -4   8   5      828.65      838.79     59.70 o 
  -3   8   5        8.71        7.17     25.76 o 
  -2   8   5      165.05      205.04     32.79 o 
  -1   8   5        2.80      -30.94     30.94 o 
   0   8   5        4.01       -7.70     30.74 o 
   1   8   5       22.41        4.14     32.40 o 
   2   8   5     4719.38     4706.74     93.71 o 
   3   8   5      153.94      115.89     44.58 o 
   4   8   5      735.57      878.20     59.66 o 
   5   8   5      128.97      209.32     52.22 o 
   6   8   5      841.85      896.48     68.98 o 
 -11   9   5     7351.98     7852.92    163.13 o 
 -10   9   5      450.09      487.97     68.61 o 
  -9   9   5      120.75       38.88     49.02 o 
  -8   9   5     1313.70     1435.96     93.14 o 
  -7   9   5      491.18      461.05     60.81 o 
  -6   9   5      506.95      738.23     66.24 o 
  -5   9   5     1156.80     1243.51     81.31 o 
  -4   9   5       19.77      414.32    282.00 o 
  -3   9   5        9.08       -2.61     31.90 o 
  -2   9   5      391.20      392.91     38.55 o 
  -1   9   5     1497.88     1484.63     51.80 o 
   0   9   5      245.84      248.01     38.26 o 
   1   9   5      239.05      274.82     46.97 o 
   2   9   5      244.21      282.97     51.59 o 
   3   9   5     3060.52     3396.84     90.37 o 
   4   9   5      297.03      261.41     57.41 o 
   5   9   5     1829.34     2067.21    102.43 o 
 -10  10   5     3903.12     2603.98    128.56 o 
  -9  10   5       51.72      239.57    192.78 o 
  -8  10   5      762.56      840.55     74.56 o 
  -7  10   5       18.24      -13.01     56.86 o 
  -6  10   5       77.27       42.00     57.51 o 
  -5  10   5       22.99      -27.12     44.49 o 
  -4  10   5      356.49      311.29     50.32 o 
  -3  10   5        2.01        6.59     44.59 o 
  -2  10   5      247.68      241.76     50.77 o 
  -1  10   5       42.00        5.81     44.93 o 
   0  10   5       97.26       63.34     48.15 o 
   1  10   5       25.63       14.22     42.50 o 
   2  10   5      776.98     1382.19    178.49 o 
   3  10   5        0.86      180.05    108.92 o 
  -8  11   5      114.22      175.09     60.52 o 
  -7  11   5       66.45      232.89     75.51 o 
  -6  11   5      134.96       84.81     54.86 o 
  -5  11   5     3097.45     3343.21    131.46 o 
  -4  11   5      261.20      256.19     52.37 o 
  -3  11   5     1628.16     1697.55    110.01 o 
  -2  11   5        0.40       24.16     67.98 o 
  -1  11   5      477.62      424.78     56.03 o 
   0  11   5      136.39      112.59     54.48 o 
   1  11   5      161.43      463.73     66.98 o 
  -2 -15   6       39.21        3.00     70.92 o 
  -1 -15   6     1372.81     1441.02    138.42 o 
   0 -15   6        2.81      -47.30     47.30 o 
   1 -15   6      205.81      152.78     65.60 o 
   2 -15   6      215.27      234.41    109.91 o 
   3 -15   6      147.27       95.02     48.17 o 
   4 -15   6      121.87       46.90     59.30 o 
   5 -15   6     2481.55     2430.16    107.11 o 
   6 -15   6       74.83       12.47     64.74 o 
  -4 -14   6      286.83      269.84    135.38 o 
  -3 -14   6       18.91      -26.46     62.39 o 
  -2 -14   6       17.71        3.60     59.47 o 
  -1 -14   6      353.87      374.46     51.13 o 
   0 -14   6     3300.42     3464.41    118.86 o 
   1 -14   6      144.17       52.91     36.12 o 
   2 -14   6       98.83      878.90    166.86 o 
   3 -14   6      518.44      544.17     70.64 o 
   4 -14   6       64.63       15.75     35.20 o 
   5 -14   6     1316.42     1411.16     58.46 o 
   6 -14   6     1539.81     1605.40     81.87 o 
   7 -14   6      296.89      271.13     49.69 o 
   8 -14   6     1409.14     1252.41     87.18 o 
  -6 -13   6        0.93       17.54     64.19 o 
  -5 -13   6      120.76      118.92     97.66 o 
  -4 -13   6        2.61      -24.01     57.06 o 
  -3 -13   6      476.01      530.59     68.00 o 
  -2 -13   6      349.64      260.90     59.23 o 
  -1 -13   6      192.50      207.74     53.81 o 
   0 -13   6       13.89       97.27     54.89 o 
   1 -13   6      429.19     1695.28    343.50 o 
   2 -13   6      368.03      372.92     37.89 o 
   3 -13   6      499.90      489.14     41.09 o 
   4 -13   6        3.30      -27.39     27.39 o 
   5 -13   6     4050.32     4106.27    229.62 o 
   6 -13   6     1402.95     1437.05     76.38 o 
   7 -13   6     2475.24     2665.31    133.30 o 
   8 -13   6      911.25     1031.57     46.40 o 
   9 -13   6       82.05       68.44     44.46 o 
  -7 -12   6      184.33      118.88     65.96 o 
  -6 -12   6      337.86      437.88    118.69 o 
  -5 -12   6      153.34      180.63     59.48 o 
  -4 -12   6     2317.00     2478.13     92.12 o 
  -3 -12   6      114.13      106.19     50.07 o 
  -2 -12   6     1688.81     1840.62     76.15 o 
  -1 -12   6       46.98       36.23     41.79 o 
   0 -12   6      677.91      803.22     90.78 o 
   1 -12   6        2.33       17.68     20.50 o 
   2 -12   6     2046.85     2118.84     75.02 o 
   3 -12   6       48.01        5.97     23.79 o 
   4 -12   6     2973.32     2952.37    139.80 o 
   5 -12   6      295.56      283.21     29.66 o 
   6 -12   6     3571.99     3548.05     76.35 o 
   7 -12   6      226.01      106.29     30.06 o 
   8 -12   6     3116.41     3304.33     72.59 o 
   9 -12   6      989.87     1092.02     66.15 o 
  10 -12   6       27.87       -1.35     49.88 o 
  -9 -11   6      960.95      955.52     62.94 o 
  -8 -11   6      677.29      742.14     57.55 o 
  -7 -11   6     1116.63     1270.30     78.10 o 
  -6 -11   6      729.63      892.21     69.66 o 
  -5 -11   6     1936.27     2089.37    113.84 o 
  -4 -11   6       46.07       43.32     46.60 o 
  -3 -11   6      410.32      446.29     56.01 o 
  -2 -11   6      929.10      866.82     72.90 o 
  -1 -11   6      206.44      575.29     72.63 o 
   0 -11   6      270.98      318.10     20.29 o 
   1 -11   6        5.24       20.16     16.69 o 
   2 -11   6        1.95      -20.28     20.28 o 
   3 -11   6      228.32      208.56     21.43 o 
   4 -11   6      449.75      440.14     28.29 o 
   5 -11   6     7414.44     7134.87    214.36 o 
   6 -11   6      551.61      522.11     31.35 o 
   7 -11   6      479.19      519.91     34.69 o 
   8 -11   6       25.06       17.47     29.81 o 
   9 -11   6     1310.92     1310.91     65.67 o 
  10 -11   6        6.15        2.33     29.71 o 
  11 -11   6      278.38      335.88     90.16 o 
  -9 -10   6      414.88      413.03     75.76 o 
  -8 -10   6      425.64      479.82     47.64 o 
  -7 -10   6        2.27       -1.39     64.01 o 
  -6 -10   6       46.74      145.56    112.46 o 
  -5 -10   6     3239.95     3538.81     93.29 o 
  -4 -10   6     1805.87     1725.67    100.48 o 
  -3 -10   6      642.13      668.80     55.69 o 
  -1 -10   6        0.57      418.65     86.74 o 
   0 -10   6     4317.66     4210.88    147.38 o 
   1 -10   6       11.13        1.64     15.54 o 
   2 -10   6      582.23      514.22     24.33 o 
   3 -10   6      417.84      351.13     38.15 o 
   4 -10   6     7897.72     7686.49    212.71 o 
   5 -10   6     1213.20     1164.85     31.56 o 
   6 -10   6      315.14      308.34     38.31 o 
   7 -10   6      485.05      512.61     53.21 o 
   8 -10   6      283.04      272.77     34.71 o 
   9 -10   6      472.90      597.41     59.71 o 
  10 -10   6     1867.47     2149.66    259.57 o 
  11 -10   6       18.20       -4.01     53.28 o 
 -10  -9   6     1084.87     1117.13    149.53 o 
  -9  -9   6      507.36      471.11     49.16 o 
  -8  -9   6      112.60       90.24     37.25 o 
  -7  -9   6        8.63      -21.32     35.67 o 
  -6  -9   6      668.76      716.64     38.99 o 
  -5  -9   6     1901.40     1897.12     59.05 o 
  -4  -9   6      695.57      772.76    100.93 o 
  -2  -9   6       62.53      140.80     27.46 o 
  -1  -9   6     1106.55     1141.78     25.24 o 
   0  -9   6      100.49       78.19     14.99 o 
   1  -9   6      320.81      287.49     22.84 o 
   2  -9   6      282.50      210.59     17.02 o 
   3  -9   6     1126.55     1189.74     51.11 o 
   4  -9   6      355.58      279.21     34.90 o 
   5  -9   6     3898.33     3781.73    143.39 o 
   6  -9   6        4.08       -9.11     20.68 o 
   7  -9   6      718.53      735.26     34.46 o 
   8  -9   6     1019.47      905.92     37.40 o 
   9  -9   6      117.58      167.03     27.12 o 
  10  -9   6     3034.72     2972.95    149.36 o 
  11  -9   6      425.13     1033.47    226.32 o 
  12  -9   6      953.65     1108.20     81.77 o 
 -11  -8   6      133.58      137.99     45.00 o 
 -10  -8   6      269.37      222.76     43.48 o 
  -9  -8   6      221.90      173.73     39.56 o 
  -8  -8   6     3912.95     3771.33    115.16 o 
  -7  -8   6       24.11       11.70     16.49 o 
  -6  -8   6     2927.59     2904.30     98.57 o 
  -5  -8   6       76.61       70.60     10.90 o 
  -3  -8   6      876.65      938.01     20.39 o 
  -2  -8   6     1278.87     1256.56     29.63 o 
  -1  -8   6     1956.97     2027.99     38.62 o 
   0  -8   6      964.71      956.45     24.14 o 
   1  -8   6       26.93        9.75     11.63 o 
   2  -8   6      530.38      585.58     23.88 o 
   3  -8   6      264.95      232.47     18.21 o 
   4  -8   6       10.31       -1.22     14.85 o 
   5  -8   6      760.69      674.01    100.49 o 
   6  -8   6     2597.46     2654.39    101.23 o 
   7  -8   6      756.46      844.43     52.56 o 
   8  -8   6       47.96       16.76     26.77 o 
   9  -8   6       95.61       66.02     30.09 o 
  10  -8   6     6419.91     6735.56    193.81 o 
  11  -8   6       73.51      110.18     56.89 o 
  12  -8   6     2007.65     2221.62    125.87 o 
 -12  -7   6        0.21       31.52     54.31 o 
 -11  -7   6      121.64       74.13     40.84 o 
 -10  -7   6       14.67       38.19     36.41 o 
  -9  -7   6       71.19       61.56     26.62 o 
  -8  -7   6      577.56      588.24     40.63 o 
  -7  -7   6      147.65      144.68     21.31 o 
  -6  -7   6       35.89        0.60     16.13 o 
  -4  -7   6     2213.94     2296.29     30.72 o 
  -3  -7   6    25445.14    26406.10    432.49 o 
  -2  -7   6      394.97      339.77     13.79 o 
  -1  -7   6     1901.85     1647.51    107.78 o 
   0  -7   6        2.60       -0.73      6.06 o 
   1  -7   6      538.30      519.21     19.32 o 
   2  -7   6     1013.85     1128.47     21.61 o 
   3  -7   6     4186.75     4369.24    122.29 o 
   4  -7   6      206.05      180.23     16.60 o 
   5  -7   6      170.94      100.08     33.42 o 
   6  -7   6      646.42      613.85     33.60 o 
   7  -7   6     1804.49     1830.53    115.68 o 
   8  -7   6       59.19      261.44     60.41 o 
   9  -7   6      914.84     1111.67     47.82 o 
  10  -7   6     2592.23     2801.95    248.50 o 
  11  -7   6      178.31      243.83     57.84 o 
  12  -7   6     1128.07     1233.57     97.35 o 
 -12  -6   6       61.36       82.63     44.61 o 
 -11  -6   6       10.19       10.07     32.65 o 
 -10  -6   6       37.84       31.81     26.73 o 
  -9  -6   6      514.53      469.08     31.88 o 
  -8  -6   6      632.82      587.24     27.00 o 
  -7  -6   6      774.46      786.94     28.61 o 
  -5  -6   6      143.31      164.22     16.06 o 
  -4  -6   6     1406.55     1444.25     41.03 o 
  -3  -6   6      119.08      106.32     12.58 o 
  -2  -6   6     7994.88     7652.72    590.86 o 
  -1  -6   6     1386.75     1280.57    108.44 o 
   0  -6   6    13540.70    13480.25    374.13 o 
   1  -6   6      287.33      242.53     10.39 o 
   2  -6   6     9031.08     9199.30    139.28 o 
   3  -6   6      705.74      651.62     23.08 o 
   4  -6   6     2464.62     2468.94     78.80 o 
   5  -6   6     3501.03     3378.98    517.83 o 
   6  -6   6     1235.93     1365.68     72.70 o 
   7  -6   6      373.58      402.58     28.14 o 
   8  -6   6      397.58      425.08     46.83 o 
   9  -6   6      482.31      589.70     64.76 o 
  10  -6   6      323.00      345.48     73.45 o 
  11  -6   6       49.59       -3.28     42.33 o 
  12  -6   6      235.27      270.80     51.10 o 
 -13  -5   6     1114.15     1132.13     65.01 o 
 -12  -5   6      211.65      214.23     38.14 o 
 -11  -5   6      135.18      272.40     42.37 o 
 -10  -5   6      447.74      423.79     29.76 o 
  -9  -5   6     1986.06     1856.02     78.64 o 
  -8  -5   6      159.66      292.27     32.59 o 
  -6  -5   6     2821.65     2958.59     92.52 o 
  -5  -5   6     1027.14      935.53     31.15 o 
  -4  -5   6       18.35        7.65     10.26 o 
  -3  -5   6     2937.25     2934.84     95.81 o 
  -2  -5   6     1445.11     1389.31     65.75 o 
  -1  -5   6     3439.35     3757.22     44.63 o 
   0  -5   6       25.87       28.40     12.93 o 
   1  -5   6     2774.36     2657.66    176.14 o 
   2  -5   6        4.88       42.95     27.22 o 
   3  -5   6     3235.05     3244.74    121.37 o 
   4  -5   6       29.90       85.46     31.61 o 
   5  -5   6    12174.56    11714.94   1719.69 o 
   6  -5   6      626.25      831.59     93.08 o 
   7  -5   6     1633.40     1685.33     68.14 o 
   8  -5   6        3.02      -24.53     24.53 o 
   9  -5   6     1868.31     2055.42     59.64 o 
  10  -5   6      146.41      177.26     57.84 o 
  11  -5   6       28.35       65.27     37.29 o 
  12  -5   6        5.25        2.60     40.52 o 
 -13  -4   6     1746.32     1724.01     98.59 o 
 -12  -4   6       98.06       80.90     35.59 o 
 -11  -4   6       17.74        5.12     25.34 o 
 -10  -4   6     2984.74     2912.13    121.38 o 
  -9  -4   6     1311.98     1184.94     53.52 o 
  -7  -4   6      368.56      378.28     21.61 o 
  -6  -4   6     3742.69     3899.35     97.42 o 
  -5  -4   6      840.21      867.56     25.21 o 
  -4  -4   6     2251.99     2124.52    320.25 o 
  -3  -4   6      204.47      218.66     12.61 o 
  -2  -4   6       68.67       91.81      6.68 o 
  -1  -4   6       28.32       46.28     17.65 o 
   0  -4   6    17882.12    17732.29    123.12 o 
   1  -4   6      414.25      404.80     10.74 o 
   2  -4   6    10748.68    10629.22    431.45 o 
   3  -4   6     1187.74     1161.90     53.34 o 
   4  -4   6      116.28      140.66     14.74 o 
   5  -4   6       91.95       73.32     18.99 o 
   6  -4   6       46.07       47.48     22.02 o 
   7  -4   6      739.68      701.63     34.39 o 
   8  -4   6      770.05      758.68     34.20 o 
   9  -4   6     1691.59     1736.74     49.58 o 
  10  -4   6       23.26      -16.23     33.22 o 
  11  -4   6       59.14       39.50     37.05 o 
  12  -4   6      114.84       93.44     43.87 o 
 -13  -3   6     4393.46     4050.94    143.89 o 
 -12  -3   6      324.69      294.76     44.23 o 
 -11  -3   6      556.70      562.25     54.70 o 
 -10  -3   6      636.44      546.68     40.21 o 
  -8  -3   6      832.07      841.85     45.49 o 
  -7  -3   6     1176.66     1265.81     30.97 o 
  -6  -3   6        9.62       -5.90     14.09 o 
  -5  -3   6      143.14      164.42     22.49 o 
  -4  -3   6      237.96      248.01     12.09 o 
  -3  -3   6      628.75      904.12     41.44 o 
  -2  -3   6      248.73      292.50      9.81 o 
  -1  -3   6      750.91      717.93     35.87 o 
   0  -3   6      618.45      586.27     14.22 o 
   1  -3   6    20910.08    19607.10    230.21 o 
   2  -3   6     3207.70     3490.66    217.01 o 
   3  -3   6    12554.87    12881.03   1457.72 o 
   4  -3   6      279.84      258.92     14.57 o 
   5  -3   6      126.31       86.28     15.62 o 
   6  -3   6        3.33      -14.47     15.01 o 
   7  -3   6      134.95       82.67     19.28 o 
   8  -3   6      155.35      143.53     22.51 o 
   9  -3   6      502.03      488.80     38.34 o 
  10  -3   6        2.44      -35.07     35.07 o 
  11  -3   6       96.94       64.29     37.86 o 
  12  -3   6      696.00      666.17     59.31 o 
 -14  -2   6     1327.12     1347.37    256.54 o 
 -13  -2   6     3019.18     3049.98    114.86 o 
 -12  -2   6     2632.68     2592.62     75.59 o 
 -11  -2   6      110.65      394.41     90.36 o 
 -10  -2   6     2053.64     1245.97     67.40 o 
  -9  -2   6       35.13       45.57     16.95 o 
  -8  -2   6      887.00      890.84     25.62 o 
  -7  -2   6     1428.79     1537.74     80.53 o 
  -6  -2   6     2735.75     2780.50    184.96 o 
  -5  -2   6     2204.63     2434.85     51.00 o 
  -4  -2   6     3191.87     3709.69     76.67 o 
  -3  -2   6      487.89      553.47     19.50 o 
  -2  -2   6     9352.71    10870.89    202.06 o 
  -1  -2   6        3.36        4.79      9.18 o 
   0  -2   6      871.67      866.69     33.08 o 
   1  -2   6        9.57       10.20     11.92 o 
   2  -2   6    47926.01    50017.91   2158.17 o 
   3  -2   6      259.53      272.05     17.01 o 
   4  -2   6     1427.63     1409.16     54.28 o 
   5  -2   6        5.01        2.57     16.60 o 
   6  -2   6     1262.24     1284.05     68.70 o 
   7  -2   6       70.70       76.40     23.11 o 
   8  -2   6     1794.29     1789.68     67.89 o 
   9  -2   6      802.03      761.48     58.48 o 
  10  -2   6       43.10        4.77     81.77 o 
  11  -2   6       96.36       14.41     69.55 o 
  12  -2   6      529.01      514.68     92.47 o 
 -14  -1   6     1282.04     1206.63     86.68 o 
 -13  -1   6     1176.89     1301.27     85.00 o 
 -12  -1   6     1690.02     1824.93     92.98 o 
 -11  -1   6      284.42      305.59     44.55 o 
 -10  -1   6       44.54      104.24     38.31 o 
  -9  -1   6      339.02      289.13     18.81 o 
  -8  -1   6      374.08      376.97     21.81 o 
  -7  -1   6     3622.45     3997.73    172.03 o 
  -6  -1   6      537.49      575.47     15.92 o 
  -5  -1   6     8855.45    10255.39    189.20 o 
  -4  -1   6      156.98      171.95     10.91 o 
  -3  -1   6     6570.79     7941.72     92.55 o 
  -2  -1   6     1876.82     2270.97     50.69 o 
  -1  -1   6    11651.73    13100.64    116.56 o 
   0  -1   6        9.55       40.90     13.12 o 
   1  -1   6    10946.49    11966.63    242.85 o 
   2  -1   6     1308.85     1216.27     81.57 o 
   3  -1   6      758.44      612.45    164.74 o 
   4  -1   6      654.04      671.93     24.02 o 
   5  -1   6     1299.47     1353.20     39.16 o 
   6  -1   6      298.16      298.29     22.87 o 
   7  -1   6      559.77      546.82     37.62 o 
   8  -1   6     1941.67     2087.63     97.76 o 
   9  -1   6     4546.24     4558.08    119.34 o 
  10  -1   6      480.51      453.36     59.58 o 
  11  -1   6       30.96       11.39     54.72 o 
  12  -1   6     1076.59     1390.23     91.07 o 
 -14   0   6     2947.79     2765.39    265.53 o 
 -13   0   6     1031.83      962.99    113.40 o 
 -11   0   6     2520.97     2460.99     72.04 o 
 -10   0   6      547.40      364.97     57.12 o 
  -9   0   6     1396.37     1313.68    228.07 o 
  -8   0   6     1416.00     1657.54     52.03 o 
  -7   0   6     1847.35     2017.98     55.59 o 
  -6   0   6     2927.84     3273.78     72.38 o 
  -5   0   6     1562.32     1781.56     32.39 o 
  -4   0   6     3385.60     4147.56    105.47 o 
  -3   0   6      645.25      766.06     26.54 o 
  -2   0   6      662.03     1130.59     42.17 o 
  -1   0   6     1749.27     2069.29     90.41 o 
   0   0   6     6141.06     6590.43    463.68 o 
   1   0   6        5.10        1.71     11.78 o 
   2   0   6     7653.05     7838.66    337.54 o 
   3   0   6        6.47       -3.06     14.47 o 
   4   0   6     3334.65     3351.81     85.31 o 
   5   0   6      920.20      934.10     31.54 o 
   6   0   6     3760.48     3568.45    165.00 o 
   7   0   6      501.82      599.33     39.23 o 
   8   0   6     1374.52     1368.23     77.10 o 
   9   0   6      277.43      203.97     53.39 o 
  10   0   6     1480.04     1514.56     84.62 o 
  11   0   6       76.39       10.32     46.77 o 
 -14   1   6      243.65      344.03     70.21 o 
 -13   1   6      213.34      456.12     69.68 o 
 -12   1   6      413.76      413.04     59.59 o 
 -11   1   6     6258.58     6130.97    207.74 o 
 -10   1   6     1011.98      812.90    300.17 o 
  -9   1   6     2327.14     2519.35     78.70 o 
  -8   1   6      317.85      347.22     17.83 o 
  -7   1   6       19.76       17.88      9.07 o 
  -6   1   6      399.99      432.63     14.93 o 
  -5   1   6     9573.41    10790.61    154.10 o 
  -4   1   6     1527.66     1718.41     40.00 o 
  -3   1   6     1230.65     1484.16     39.75 o 
  -2   1   6      116.10      104.08     15.41 o 
  -1   1   6     3012.38     3550.83    286.65 o 
   0   1   6      161.82      179.09     20.03 o 
   1   1   6      556.37      660.10     46.03 o 
   2   1   6      103.40       88.58     14.47 o 
   3   1   6      237.11      230.86     17.41 o 
   4   1   6     1574.41     1649.52     32.35 o 
   5   1   6     8733.45     8621.29    320.86 o 
   6   1   6        8.19      -30.18     30.18 o 
   7   1   6     3992.18     4389.78    166.08 o 
   8   1   6      336.63      347.11     53.34 o 
   9   1   6       16.92       19.60     50.27 o 
  10   1   6     2343.33     2569.59    124.88 o 
  11   1   6       49.76      497.99     69.42 o 
 -14   2   6        3.05      812.36    104.76 o 
 -13   2   6      117.22      102.96     48.30 o 
 -12   2   6      570.94      689.64     82.21 o 
 -11   2   6      466.13      443.40     57.59 o 
 -10   2   6      694.42      715.58     40.75 o 
  -9   2   6     1635.63     1548.46     62.09 o 
  -8   2   6    23183.88    23992.98    911.05 o 
  -7   2   6      622.19      675.61     52.44 o 
  -6   2   6     2670.84     2675.68    104.07 o 
  -5   2   6       62.34       77.39     13.79 o 
  -4   2   6     3114.28     3285.03    125.45 o 
  -3   2   6        4.83        8.16     10.23 o 
  -2   2   6      641.28      845.73     93.39 o 
  -1   2   6     1009.33     1104.61     47.61 o 
   0   2   6     1953.65     2055.87     71.65 o 
   1   2   6      279.55      257.20     20.29 o 
   2   2   6       42.24       61.95     19.55 o 
   3   2   6       24.32        5.73     24.02 o 
   4   2   6     1000.13      947.69     41.03 o 
   5   2   6     3370.59     3370.81    107.81 o 
   6   2   6     4572.52     4951.23    187.07 o 
   7   2   6     1689.07     1801.70     78.25 o 
   8   2   6     2264.70     2247.79     90.59 o 
   9   2   6       13.73      -27.86     52.04 o 
  10   2   6     1007.52     1630.83    100.59 o 
 -14   3   6       16.29        7.19     53.83 o 
 -13   3   6        2.37       56.09     57.72 o 
 -12   3   6       19.35      -22.00     52.44 o 
 -11   3   6      621.80      637.61     61.97 o 
 -10   3   6     2913.53     3045.53     92.92 o 
  -9   3   6     4807.35     5214.81     63.61 o 
  -8   3   6     2766.73     2932.80     55.56 o 
  -7   3   6      254.42      261.22     29.81 o 
  -6   3   6       19.79       19.84     23.55 o 
  -5   3   6      284.80      205.54     49.41 o 
  -4   3   6       17.93       30.59      9.99 o 
  -3   3   6    18819.54    22284.44   2614.25 o 
  -2   3   6       76.04       78.03     18.23 o 
  -1   3   6       66.60       68.96     17.69 o 
   0   3   6      275.44      257.73     21.88 o 
   1   3   6     2919.70     2553.31     68.14 o 
   2   3   6       49.07       47.45     24.57 o 
   3   3   6      141.43      136.73     29.45 o 
   4   3   6      582.45      518.12     32.42 o 
   5   3   6     8498.81     8648.67    311.90 o 
   6   3   6      340.97      388.77     51.78 o 
   7   3   6      286.47      306.89     53.91 o 
   8   3   6       76.96       79.43     53.28 o 
   9   3   6        8.35      167.11     55.97 o 
  10   3   6      307.60      379.40     84.67 o 
 -14   4   6        2.73      -39.83    104.06 o 
 -13   4   6       73.29       69.21     60.41 o 
 -12   4   6      794.76      886.77     75.52 o 
 -11   4   6       21.81       31.93     57.57 o 
 -10   4   6     2091.89     2271.29     85.25 o 
  -9   4   6     1190.33     1191.42     40.72 o 
  -8   4   6     9359.73     9217.82    144.26 o 
  -7   4   6     4173.82     2948.89   1217.81 o 
  -6   4   6      705.10      558.22    128.92 o 
  -5   4   6      517.92      363.26     87.22 o 
  -4   4   6      247.83      202.29     37.70 o 
  -3   4   6       15.64       15.44     16.45 o 
  -2   4   6    11334.13    11334.49    605.96 o 
  -1   4   6      104.19      104.04     27.44 o 
   0   4   6    14211.95    13420.05    158.14 o 
   1   4   6      426.63      356.15     31.95 o 
   2   4   6     1090.51      981.93     42.49 o 
   3   4   6      355.57      383.39     29.64 o 
   4   4   6     5774.38     5560.38    121.21 o 
   5   4   6      258.18      261.44     40.90 o 
   6   4   6     1753.05     1712.62     64.66 o 
   7   4   6      883.83      951.48     70.93 o 
   8   4   6      129.13      245.56     58.16 o 
   9   4   6       58.65      172.07     59.07 o 
 -13   5   6      547.99      549.88     75.02 o 
 -12   5   6      477.87      584.56     98.57 o 
 -11   5   6     2025.55     2108.82    144.81 o 
 -10   5   6        4.72      -31.32     51.40 o 
  -9   5   6     1611.33     1653.49     75.94 o 
  -8   5   6     1009.75      754.61    323.91 o 
  -7   5   6     3684.91     3808.42     98.19 o 
  -6   5   6        1.96        2.51     41.47 o 
  -5   5   6      618.18      398.92    136.29 o 
  -4   5   6     1725.94     1717.95     96.73 o 
  -3   5   6     4442.36     4249.30     62.01 o 
  -2   5   6      661.98      647.60     38.31 o 
  -1   5   6     5319.84     5294.80    206.68 o 
   0   5   6        0.29        2.46     27.81 o 
   1   5   6      309.73      302.21     34.01 o 
   2   5   6      539.38      547.07     39.92 o 
   3   5   6       96.99       66.81     27.94 o 
   4   5   6     1048.16     1145.11     54.36 o 
   5   5   6       21.88       -1.44     41.26 o 
   6   5   6        1.15      140.49    106.30 o 
   7   5   6      141.98      974.43     80.30 o 
   8   5   6      202.99      384.94     69.08 o 
 -13   6   6      241.67      246.85     70.89 o 
 -12   6   6     2087.14     2205.15     98.70 o 
 -11   6   6      589.38      737.41     93.29 o 
 -10   6   6     1160.72     1166.67     74.10 o 
  -9   6   6       24.79       23.02     50.57 o 
  -8   6   6      344.54      396.90     95.32 o 
  -7   6   6       73.22       31.46     46.46 o 
  -6   6   6     3372.40     2816.37    114.00 o 
  -5   6   6        9.94        2.75      8.74 o 
  -4   6   6     2667.30     2709.06    142.47 o 
  -3   6   6      606.55      515.31     34.17 o 
  -2   6   6     3882.55     3754.16    104.86 o 
  -1   6   6       37.01       41.52     29.83 o 
   0   6   6     1765.65     1550.41     52.49 o 
   1   6   6      497.89      478.93     40.69 o 
   2   6   6     3779.83     3460.84     86.98 o 
   3   6   6      313.60      348.57     44.11 o 
   4   6   6      315.63      327.36     46.60 o 
   5   6   6       54.80       32.58     46.24 o 
   6   6   6      398.93      499.20     71.42 o 
   7   6   6      162.51      456.61    110.42 o 
 -12   7   6       43.01       96.60     64.36 o 
 -11   7   6     2571.83     2670.97    105.39 o 
 -10   7   6       54.35       12.43     56.92 o 
  -9   7   6        8.48      -20.74     52.89 o 
  -8   7   6       35.17      -10.20     51.18 o 
  -7   7   6       57.56       29.87     42.51 o 
  -6   7   6        1.83       28.20     42.91 o 
  -5   7   6      472.26      325.75    218.31 o 
  -4   7   6       54.14       36.89     23.84 o 
  -3   7   6     7392.21     7267.61    249.26 o 
  -2   7   6        0.05       -4.34     28.77 o 
  -1   7   6      911.70      879.59     40.67 o 
   0   7   6      675.32      640.51     44.73 o 
   1   7   6       85.31      100.04     36.87 o 
   2   7   6      307.67      323.89     44.37 o 
   3   7   6      671.83      655.06     52.58 o 
   4   7   6      382.37      425.64     52.85 o 
   5   7   6      152.20       73.61     50.94 o 
   6   7   6       12.80       -5.44     52.53 o 
 -11   8   6      621.65      689.05     76.21 o 
 -10   8   6       37.00       44.50     59.83 o 
  -9   8   6        1.95      166.70     50.40 o 
  -8   8   6        1.20       34.92    131.76 o 
  -7   8   6        0.39       -4.34     53.38 o 
  -6   8   6     3166.42     3229.08    248.01 o 
  -5   8   6       29.21      -10.60     44.47 o 
  -4   8   6     3704.23     3781.39    163.57 o 
  -3   8   6       88.06       29.60     31.60 o 
  -2   8   6      888.28      841.47     43.37 o 
  -1   8   6       65.04       14.16     32.99 o 
   0   8   6      213.07      341.77    113.41 o 
   1   8   6        0.44      -34.77     34.77 o 
   2   8   6     1979.52     1937.37     70.94 o 
   3   8   6      235.80      271.35     53.25 o 
   4   8   6      217.21      503.89     56.91 o 
   5   8   6      285.25      263.20     57.84 o 
 -10   9   6      184.38      222.01     67.01 o 
  -9   9   6       72.33      102.56     70.16 o 
  -8   9   6      384.47      424.39     68.92 o 
  -7   9   6        4.96        8.05     56.72 o 
  -6   9   6        1.02       83.29     56.30 o 
  -5   9   6     1079.48     1105.95     72.69 o 
  -4   9   6       58.74       39.19     46.19 o 
  -3   9   6     8886.42     9362.09    256.53 o 
  -2   9   6        1.97      -19.95     35.35 o 
  -1   9   6       93.16       65.60     38.06 o 
   0   9   6       63.29       24.89     37.45 o 
   1   9   6     1336.52     1373.50     67.03 o 
   2   9   6      521.45      519.18     57.10 o 
   3   9   6      257.72     1581.55    246.91 o 
  -9  10   6      176.23      102.73     70.67 o 
  -8  10   6      176.18      156.59     65.55 o 
  -7  10   6        6.32      -14.88     60.57 o 
  -6  10   6        9.82      -18.06     60.68 o 
  -5  10   6      416.88      422.82     55.96 o 
  -4  10   6       25.78      -37.85     48.61 o 
  -3  10   6       47.49       14.45     49.34 o 
  -2  10   6     1440.85     1389.49     55.60 o 
  -1  10   6      174.44      114.54     49.84 o 
   0  10   6       99.92       60.63     49.49 o 
   1  10   6        3.56      -14.80     54.13 o 
  -6  11   6       91.39       28.22     58.40 o 
  -5  11   6      328.69      344.25     60.21 o 
  -4  11   6       24.24      -10.65     68.88 o 
  -3  11   6      343.07      247.78     72.41 o 
  -2  11   6       38.83       15.88     71.85 o 
  -2 -15   7      343.94      383.32     75.51 o 
  -1 -15   7     3345.32     3370.09    208.97 o 
   0 -15   7       95.91       82.76     65.89 o 
   1 -15   7        3.57      -63.85     63.85 o 
   2 -15   7      809.62      627.29     71.10 o 
   3 -15   7      136.80      117.23     48.38 o 
   4 -15   7      219.11      193.56     52.53 o 
   5 -15   7       30.37      -31.97     66.87 o 
   6 -15   7       14.14      -64.67     64.91 o 
  -5 -14   7       20.16       18.82     70.12 o 
  -4 -14   7      522.79      404.29     75.92 o 
  -3 -14   7       65.50       49.21     65.37 o 
  -2 -14   7      292.87      315.30     49.63 o 
  -1 -14   7       56.69       64.72     42.69 o 
   0 -14   7     1521.22     1610.40     85.67 o 
   1 -14   7        2.04      279.90    255.21 o 
   2 -14   7      390.17      281.90     43.39 o 
   3 -14   7      939.38     1681.87    167.05 o 
   4 -14   7      236.85      167.99     53.28 o 
   5 -14   7       99.35       23.05     49.56 o 
   6 -14   7      162.57       95.10     43.26 o 
   7 -14   7       55.27       25.11     47.25 o 
   8 -14   7      207.94      218.96     72.01 o 
  -6 -13   7      686.69      656.01    115.52 o 
  -5 -13   7      759.58      621.78     56.74 o 
  -4 -13   7       51.28       69.67     45.04 o 
  -3 -13   7     2412.38     2815.01    116.00 o 
  -2 -13   7       59.12       46.88     39.13 o 
  -1 -13   7     1385.99     1381.24     55.85 o 
   0 -13   7      282.65      479.01    117.30 o 
   1 -13   7       37.38      273.28     61.93 o 
   2 -13   7        0.83      286.33     58.01 o 
   3 -13   7      186.47      177.00     44.54 o 
   4 -13   7      123.58       33.73     38.05 o 
   5 -13   7     1802.38     1864.48     96.90 o 
   6 -13   7      360.72      380.84     33.10 o 
   7 -13   7      569.32      594.23     37.36 o 
   8 -13   7       68.41       54.09     33.69 o 
   9 -13   7     2182.47     2325.44    100.10 o 
  -8 -12   7      113.02      143.51     59.63 o 
  -7 -12   7      274.81      253.37     49.76 o 
  -6 -12   7        2.52      -17.46     45.59 o 
  -5 -12   7       50.12       41.95     43.21 o 
  -4 -12   7     9160.64     9383.95    346.19 o 
  -3 -12   7       10.48        2.18     38.00 o 
  -2 -12   7      646.88      684.94     45.60 o 
  -1 -12   7       61.81       46.78     27.89 o 
   0 -12   7     2179.29     1663.50     69.29 o 
   1 -12   7       47.28      201.13     38.35 o 
   2 -12   7     1245.46     1278.78     50.84 o 
   3 -12   7     1031.33     1024.81     60.26 o 
   4 -12   7       70.97       53.04     23.82 o 
   5 -12   7      450.00      448.78     46.29 o 
   6 -12   7        7.09      -26.38     26.38 o 
   7 -12   7      969.72     1018.27     49.62 o 
   8 -12   7      137.93      113.68     30.64 o 
   9 -12   7     2603.42     2889.29    103.32 o 
  10 -12   7      541.84      649.52     64.52 o 
  -9 -11   7        2.59        0.64     52.98 o 
  -8 -11   7       73.66       71.13     86.89 o 
  -7 -11   7      145.67      202.83     51.53 o 
  -6 -11   7      133.13      133.07     43.47 o 
  -5 -11   7       36.66        3.12     39.08 o 
  -4 -11   7        2.88        4.49     36.10 o 
  -3 -11   7     2850.93     2852.37     67.93 o 
  -2 -11   7       12.53       14.39     20.77 o 
  -1 -11   7     3220.62     2392.43    306.70 o 
   0 -11   7        4.57       30.55     13.42 o 
   1 -11   7     2459.67     2505.62     55.35 o 
   2 -11   7       75.55       54.16     19.95 o 
   3 -11   7     3137.12     3147.41    161.11 o 
   4 -11   7       14.70       -5.00     22.12 o 
   5 -11   7      409.58      346.29     27.31 o 
   6 -11   7     1970.37     2040.06     94.26 o 
   7 -11   7      131.00      153.77     28.73 o 
   8 -11   7       82.65       94.96     30.34 o 
   9 -11   7      962.88      985.27     63.19 o 
  10 -11   7        0.97       -4.06     22.15 o 
 -10 -10   7     2186.71     2149.90    240.07 o 
  -9 -10   7      201.04      105.64     52.44 o 
  -8 -10   7       90.05       47.55     45.76 o 
  -7 -10   7        2.66      -11.12     41.36 o 
  -6 -10   7      621.64      602.93     46.44 o 
  -5 -10   7      612.33      659.34     35.14 o 
  -4 -10   7     8288.43     8187.29    234.36 o 
  -3 -10   7     1131.40     1023.93     52.20 o 
  -1 -10   7       87.43       77.04     13.52 o 
   0 -10   7        8.32       47.55     16.00 o 
   1 -10   7      341.55      326.50     17.40 o 
   2 -10   7     8671.35     9279.65    352.93 o 
   3 -10   7      472.93      462.72     27.13 o 
   4 -10   7    12195.15    11478.79    462.74 o 
   5 -10   7      640.95      637.24     37.84 o 
   6 -10   7       28.20        8.82     23.62 o 
   7 -10   7       34.32       25.49     24.79 o 
   8 -10   7      341.41      361.24     34.75 o 
   9 -10   7       53.65      268.15    188.27 o 
  10 -10   7      202.27      215.86     42.92 o 
  11 -10   7       45.26       47.67     45.12 o 
 -10  -9   7      390.15      349.44     55.76 o 
  -9  -9   7      309.06      273.38     43.33 o 
  -8  -9   7       53.85       46.59     41.53 o 
  -7  -9   7       80.80      283.62    223.45 o 
  -6  -9   7      164.52      126.77     26.78 o 
  -5  -9   7      205.39      184.22      8.40 o 
  -4  -9   7       12.79       95.69     37.86 o 
  -2  -9   7     1370.66     1496.18     43.77 o 
  -1  -9   7     1983.32     1920.72     64.13 o 
   0  -9   7        2.60       -6.09      8.31 o 
   1  -9   7     3360.82     3344.45    106.05 o 
   2  -9   7     1027.60     1094.69     47.81 o 
   3  -9   7      791.93      798.98     44.57 o 
   4  -9   7     2688.13     2520.51    170.05 o 
   5  -9   7     4532.88     4404.99    216.53 o 
   6  -9   7      491.61      474.66     25.59 o 
   7  -9   7      191.99      234.06     29.65 o 
   8  -9   7       20.76       23.47     29.17 o 
   9  -9   7      127.31      120.32     28.91 o 
  10  -9   7      347.08     1789.14    307.88 o 
  11  -9   7      150.35      304.18     62.10 o 
 -11  -8   7     1052.08      994.61     67.83 o 
 -10  -8   7      318.47      270.45     47.99 o 
  -9  -8   7      466.94      427.03     42.50 o 
  -8  -8   7       70.64       73.60     25.62 o 
  -7  -8   7        1.80       -7.31     20.83 o 
  -6  -8   7       32.13        5.36     17.44 o 
  -5  -8   7      829.44      794.67     30.73 o 
  -3  -8   7       22.79       58.25     12.07 o 
  -2  -8   7       88.80      100.82     11.80 o 
  -1  -8   7       52.08       36.03      6.34 o 
   0  -8   7      746.98      743.78     20.70 o 
   1  -8   7     1031.87     1050.93     43.83 o 
   2  -8   7     2548.59     2639.64     65.03 o 
   3  -8   7      355.30      372.93     20.80 o 
   4  -8   7    15615.00    15174.24    551.21 o 
   5  -8   7      235.79      149.92     24.77 o 
   6  -8   7      139.77      103.80     26.10 o 
   7  -8   7     1072.35     1059.60     39.51 o 
   8  -8   7      486.74      538.53     50.89 o 
   9  -8   7        6.78      120.00     33.09 o 
  10  -8   7     1680.52     1807.67    139.45 o 
  11  -8   7      436.46      539.29     67.21 o 
  12  -8   7      311.81      310.09     72.62 o 
 -12  -7   7       67.46      158.69     53.65 o 
 -11  -7   7     4858.83     4627.96    324.99 o 
 -10  -7   7      947.40      921.39     63.18 o 
  -9  -7   7     1290.14     1150.99     83.39 o 
  -8  -7   7      282.22      285.01     27.11 o 
  -7  -7   7     1097.40     1038.40     32.06 o 
  -6  -7   7       35.91       29.94     16.01 o 
  -4  -7   7        2.30       15.26     12.95 o 
  -3  -7   7       14.24       11.99     12.97 o 
  -2  -7   7       14.93       16.51      6.85 o 
  -1  -7   7      548.03      383.25     66.63 o 
   0  -7   7       19.27       36.73      6.45 o 
   1  -7   7    11760.56    12051.19    278.25 o 
   2  -7   7     1665.05     1738.73     52.98 o 
   3  -7   7      441.01      358.57     26.50 o 
   4  -7   7      475.20      462.84     27.10 o 
   5  -7   7     6948.10     6649.57    787.19 o 
   6  -7   7       19.33       10.39     16.16 o 
   7  -7   7     2219.19     2330.74    198.07 o 
   8  -7   7       69.44      179.08     67.94 o 
   9  -7   7      353.85      418.93     41.62 o 
  10  -7   7     2764.45     3110.20    295.45 o 
  11  -7   7       10.71       41.25     57.20 o 
  12  -7   7      795.11      927.31     81.43 o 
 -12  -6   7      285.46      320.96     48.70 o 
 -11  -6   7        6.60      384.87    219.19 o 
 -10  -6   7       16.29       73.78     26.14 o 
  -9  -6   7      470.62      441.30     28.41 o 
  -8  -6   7     2566.85     2393.40     65.49 o 
  -7  -6   7     1044.22     1122.58     52.93 o 
  -5  -6   7      119.01      125.42     14.49 o 
  -4  -6   7      667.81      614.64     23.54 o 
  -3  -6   7       15.26       55.33     27.80 o 
  -2  -6   7       54.42      105.73     63.32 o 
  -1  -6   7      289.52      253.82     21.88 o 
   0  -6   7     7081.77     7435.18    110.85 o 
   1  -6   7      221.77      220.36     18.31 o 
   2  -6   7     7966.42     7559.16    312.91 o 
   3  -6   7      161.68      176.87     14.66 o 
   4  -6   7      253.67      245.78     17.47 o 
   5  -6   7     1146.40     1087.08    162.98 o 
   6  -6   7     1030.13     1155.24     51.50 o 
   7  -6   7     2264.73     2705.36    190.57 o 
   8  -6   7     2512.79     2950.76    225.15 o 
   9  -6   7      909.19     1008.06     52.64 o 
  10  -6   7     1872.80     2040.46    101.93 o 
  11  -6   7        8.03       30.73     38.24 o 
  12  -6   7      692.57      673.23     53.03 o 
 -13  -5   7      794.95      775.59     59.31 o 
 -12  -5   7      343.87      330.57     39.44 o 
 -11  -5   7      215.23      224.75     29.24 o 
 -10  -5   7       10.72      -22.09     24.32 o 
  -9  -5   7       68.33       41.65     21.26 o 
  -8  -5   7     1516.92     1457.57     60.47 o 
  -6  -5   7       11.52      113.76     23.37 o 
  -5  -5   7     8746.24     9136.65    226.46 o 
  -4  -5   7        0.80       11.24     10.64 o 
  -3  -5   7    15902.36    16055.30    480.47 o 
  -2  -5   7       91.63       66.44     10.44 o 
  -1  -5   7      192.20      275.72     20.15 o 
   0  -5   7      891.42      969.50     24.80 o 
   1  -5   7    18058.10    18256.49    606.94 o 
   2  -5   7      990.28      978.13     29.68 o 
   3  -5   7      733.44      662.09     31.39 o 
   4  -5   7      246.18      244.13     23.43 o 
   5  -5   7       43.20       16.11     23.64 o 
   6  -5   7      293.34      348.33     37.16 o 
   7  -5   7     3163.95     3597.59    236.77 o 
   8  -5   7     3919.00     4260.35    186.62 o 
   9  -5   7     3436.89     3720.37    131.76 o 
  10  -5   7     1155.29     1282.11     50.06 o 
  11  -5   7      123.75      105.52     39.27 o 
  12  -5   7      203.04      163.29     45.82 o 
 -13  -4   7     1647.91     1572.49     58.29 o 
 -12  -4   7       28.60       38.20     34.35 o 
 -11  -4   7      147.93      173.58     36.00 o 
 -10  -4   7       64.89       32.43     24.72 o 
  -9  -4   7      446.66      407.40     28.13 o 
  -7  -4   7     3007.54     3195.64    151.48 o 
  -6  -4   7    18884.46    21322.28    562.18 o 
  -5  -4   7      253.74      295.35     16.92 o 
  -4  -4   7       54.17       37.43     13.91 o 
  -3  -4   7      367.22      400.69     56.53 o 
  -2  -4   7     1178.11     1223.54    153.78 o 
  -1  -4   7     3072.87     3044.28    186.10 o 
   0  -4   7     6558.24     6322.24    333.16 o 
   1  -4   7      468.77      467.13     22.02 o 
   2  -4   7     1296.30     1479.69    104.36 o 
   3  -4   7        2.43        2.63     11.98 o 
   4  -4   7       91.45       60.92     11.63 o 
   5  -4   7      721.26      737.66     55.34 o 
   6  -4   7     2139.68     2395.26    107.56 o 
   7  -4   7      970.90      949.86     31.62 o 
   8  -4   7     6511.79     6501.87    228.83 o 
   9  -4   7     4138.05     4369.42    152.48 o 
  10  -4   7      683.86      693.02     66.40 o 
  11  -4   7        4.08      -14.38     49.69 o 
  12  -4   7      234.25      154.21     63.27 o 
 -13  -3   7     1177.26     1188.95     60.65 o 
 -12  -3   7      723.59      726.62     49.96 o 
 -11  -3   7      243.69      218.16     27.58 o 
 -10  -3   7      606.14      602.90     30.40 o 
  -8  -3   7      759.18      757.34     62.73 o 
  -7  -3   7     9808.03    11120.95    553.91 o 
  -6  -3   7     3414.79     3752.43    117.54 o 
  -5  -3   7    14868.20    14835.67    917.76 o 
  -4  -3   7       49.85       50.09     10.44 o 
  -3  -3   7      800.54      994.04     17.54 o 
  -2  -3   7      575.52      685.00     23.42 o 
  -1  -3   7       79.11      139.22     21.22 o 
   0  -3   7      309.00      365.93     12.56 o 
   1  -3   7      814.11      785.84     21.42 o 
   2  -3   7      439.17      476.60     24.82 o 
   3  -3   7      330.69      392.72     31.40 o 
   4  -3   7      249.99      233.87     53.00 o 
   5  -3   7      185.57      168.22     35.55 o 
   6  -3   7      270.79      349.52     24.10 o 
   7  -3   7     2000.57     1949.11    116.51 o 
   8  -3   7      252.94      169.62     75.53 o 
   9  -3   7     7857.75     7968.87    140.94 o 
  10  -3   7      191.40      156.58     89.61 o 
  11  -3   7      109.96       53.03     55.81 o 
  12  -3   7       72.83       41.45     61.93 o 
 -14  -2   7        0.60       20.47     71.61 o 
 -13  -2   7      199.71      211.55     44.86 o 
 -12  -2   7     1310.85     1323.44     56.31 o 
 -11  -2   7      189.67      381.30     58.65 o 
  -9  -2   7       28.87        9.71     21.52 o 
  -8  -2   7      471.39      530.44     34.67 o 
  -7  -2   7      769.91      858.69     34.96 o 
  -6  -2   7    17211.69    18620.00   1270.81 o 
  -5  -2   7      608.98      673.70     19.62 o 
  -4  -2   7     5125.35     5553.92     97.14 o 
  -3  -2   7      993.52     1209.10     23.10 o 
  -2  -2   7      546.23      528.59     23.43 o 
  -1  -2   7      838.45      948.50     34.88 o 
   0  -2   7    24233.39    26730.74    609.86 o 
   1  -2   7      105.92      137.57     21.67 o 
   2  -2   7      111.85       40.41     20.07 o 
   3  -2   7      415.40      324.87     98.11 o 
   4  -2   7     9232.15     8572.23    530.15 o 
   5  -2   7        0.72      -15.58     15.58 o 
   6  -2   7     1265.17     1352.47     44.43 o 
   7  -2   7      124.27      126.57     28.58 o 
   8  -2   7      256.24      206.78     45.62 o 
   9  -2   7     3577.02     3620.18    103.21 o 
  10  -2   7      203.09      192.65     53.35 o 
  11  -2   7      226.09      226.12     61.66 o 
 -14  -1   7      391.05      330.68     71.04 o 
 -13  -1   7     2587.50     2531.22    265.60 o 
 -12  -1   7       47.90      141.76     52.10 o 
 -10  -1   7      105.78       83.17     17.54 o 
  -9  -1   7    13115.28    14018.92    501.65 o 
  -8  -1   7      676.01      686.99     26.22 o 
  -7  -1   7       20.78        5.49     12.92 o 
  -6  -1   7      533.02      599.92     20.22 o 
  -5  -1   7       78.99       97.83     11.74 o 
  -4  -1   7     1436.42     1662.27     28.02 o 
  -3  -1   7     2542.43     2454.89     40.34 o 
  -2  -1   7      180.60      189.48     15.10 o 
  -1  -1   7    19162.07    20801.73    300.62 o 
   0  -1   7      163.79      177.04     17.95 o 
   1  -1   7    13865.59    14751.80   1735.65 o 
   2  -1   7     1033.77      934.92    135.36 o 
   3  -1   7      496.91      533.09     25.84 o 
   4  -1   7      870.58      846.93     30.56 o 
   5  -1   7     3907.47     3855.40     89.46 o 
   6  -1   7       22.65       23.10     23.49 o 
   7  -1   7     1572.45     1439.46     48.72 o 
   8  -1   7       54.08       14.17     44.65 o 
   9  -1   7       10.06       -5.78     47.52 o 
  10  -1   7      708.14      674.05     92.13 o 
  11  -1   7        4.91      -48.40     60.05 o 
 -14   0   7     1566.43     1736.06    131.31 o 
 -13   0   7       87.44       62.50     53.41 o 
 -11   0   7        0.36      -18.23     47.96 o 
 -10   0   7      579.19      551.49     27.01 o 
  -9   0   7     2214.50     2187.53    370.90 o 
  -8   0   7     2440.84     2623.98     33.08 o 
  -7   0   7      181.03      206.56     14.62 o 
  -6   0   7      497.66      504.42     15.88 o 
  -5   0   7     3959.43     4513.30     77.35 o 
  -4   0   7    17704.86    20265.85    410.72 o 
  -3   0   7     1931.82     2011.53    265.12 o 
  -2   0   7     4732.58     4260.55    838.47 o 
  -1   0   7        9.19       30.21     17.05 o 
   0   0   7      889.54     1014.90    228.11 o 
   1   0   7        3.82        6.01     14.21 o 
   2   0   7     9214.97     9103.93    420.21 o 
   3   0   7      474.06      483.53     19.73 o 
   4   0   7      677.72      728.25     51.38 o 
   5   0   7      506.49      551.83     33.11 o 
   6   0   7        1.02      -28.63     28.63 o 
   7   0   7       37.51       60.73     42.95 o 
   8   0   7       80.36       54.61     47.25 o 
   9   0   7        7.13       -9.47     51.94 o 
  10   0   7      468.06      474.68     69.44 o 
  11   0   7      299.68      335.07     69.66 o 
 -14   1   7      544.28      560.12     77.91 o 
 -12   1   7      620.12      469.99     60.79 o 
 -11   1   7      669.06      697.13     94.02 o 
 -10   1   7      154.24       82.75     32.90 o 
  -9   1   7      636.13      627.09     29.70 o 
  -8   1   7     1434.93     1568.53     30.49 o 
  -7   1   7     2779.37     2817.21    119.40 o 
  -6   1   7        4.01        0.81      9.74 o 
  -5   1   7     1697.50     1929.02     44.89 o 
  -4   1   7       82.11       44.18     22.68 o 
  -3   1   7    22549.13    24621.37    412.37 o 
  -2   1   7      893.12      967.77     32.22 o 
  -1   1   7    17952.27    20451.57   1809.12 o 
   0   1   7      517.37      608.31     29.36 o 
   1   1   7      276.66      320.71     39.97 o 
   2   1   7      185.38      183.85     18.57 o 
   3   1   7     3115.01     3092.10     89.15 o 
   4   1   7      278.10      285.86     30.34 o 
   5   1   7     1901.31     1962.58     76.17 o 
   6   1   7      868.98      898.51     54.18 o 
   7   1   7     1926.18     1904.92     79.59 o 
   8   1   7        2.44      -48.47     48.47 o 
   9   1   7       12.17      -14.39     52.82 o 
  10   1   7        2.01       -8.86     62.12 o 
 -14   2   7      875.99      945.86    100.35 o 
 -13   2   7       29.89       62.86     68.59 o 
 -12   2   7      933.87      946.06     72.13 o 
 -11   2   7     2002.46     2068.27     85.42 o 
 -10   2   7       49.60       34.29     45.60 o 
  -9   2   7      281.21      255.23     29.03 o 
  -8   2   7        2.13       18.56     27.13 o 
  -7   2   7        0.98       14.64     24.76 o 
  -6   2   7     1205.93     1155.51    154.96 o 
  -5   2   7       63.90       51.38     11.77 o 
  -4   2   7     3146.12     3286.81    137.09 o 
  -3   2   7      147.65      146.84     23.22 o 
  -2   2   7    12365.94    11434.74   1914.97 o 
  -1   2   7      465.38      495.07     21.40 o 
   0   2   7     6127.16     6439.27    213.55 o 
   1   2   7        6.70      -16.02     20.11 o 
   2   2   7       87.09       81.36     24.54 o 
   3   2   7      770.74      717.44     37.04 o 
   4   2   7     3904.05     3844.16     75.76 o 
   5   2   7     2413.00     2464.08     80.13 o 
   6   2   7        3.20      -28.35     42.79 o 
   7   2   7      145.90       81.03     50.57 o 
   8   2   7      223.27      170.85     54.67 o 
   9   2   7     1054.69     1201.18     85.28 o 
  10   2   7       66.47      100.54     84.25 o 
 -13   3   7      278.24      399.10     68.59 o 
 -12   3   7       71.39       87.51     56.86 o 
 -11   3   7     2606.45     2746.85    157.23 o 
 -10   3   7      711.50      742.91     62.47 o 
  -9   3   7     3003.59     3387.20     67.65 o 
  -8   3   7       11.21        0.33     27.83 o 
  -7   3   7     5344.20     4570.04   1637.82 o 
  -6   3   7        7.46       -2.20     18.78 o 
  -5   3   7      741.79      548.37    104.55 o 
  -4   3   7      249.37      253.41     21.21 o 
  -3   3   7     1776.96     1438.44    298.55 o 
  -2   3   7       13.15       31.38     20.91 o 
  -1   3   7     5318.41     4882.72    224.33 o 
   0   3   7       26.72       -5.18     23.80 o 
   1   3   7      943.89      903.41     36.99 o 
   2   3   7      108.44       94.88     28.60 o 
   3   3   7      674.55      589.03     38.80 o 
   4   3   7     1769.72     1792.27     56.65 o 
   5   3   7     7375.01     7355.65    200.60 o 
   6   3   7     1018.99     1042.64     67.21 o 
   7   3   7      771.81      870.42     69.96 o 
   8   3   7      141.73      184.81     71.31 o 
   9   3   7     1566.54     1510.68     99.18 o 
 -13   4   7      770.93      863.57     87.09 o 
 -12   4   7        5.46      -29.22     59.39 o 
 -11   4   7        8.14      -11.99     54.53 o 
 -10   4   7     4934.00     4931.52    191.99 o 
  -9   4   7      685.54      646.68     62.20 o 
  -8   4   7     3105.21     2328.55    725.45 o 
  -7   4   7      427.20      426.43     52.26 o 
  -6   4   7     1210.85     1206.53     65.49 o 
  -5   4   7      436.86      418.29     64.45 o 
  -4   4   7    11697.94     8381.48   1034.70 o 
  -3   4   7      478.21      444.21     31.59 o 
  -2   4   7      292.81      265.93     30.79 o 
  -1   4   7       19.56       33.22     25.31 o 
   0   4   7     3138.30     3055.38     59.53 o 
   1   4   7       41.39       34.36     29.68 o 
   2   4   7       78.51       62.66     31.40 o 
   3   4   7      776.71      714.61     51.50 o 
   4   4   7     3100.46     3196.43     74.46 o 
   5   4   7     1031.24     1024.41     55.31 o 
   6   4   7     3148.62     3375.83    143.37 o 
   7   4   7     1166.48     1250.41     81.95 o 
   8   4   7       13.20      745.42     72.29 o 
 -13   5   7      373.44      300.88     71.34 o 
 -12   5   7     1017.43      972.08     79.37 o 
 -11   5   7      840.28      811.04    131.99 o 
 -10   5   7     2544.70     2477.73     94.18 o 
  -9   5   7     2279.63     2459.43     91.86 o 
  -8   5   7      286.45      285.03     70.26 o 
  -7   5   7      629.34      600.44     41.77 o 
  -6   5   7      288.87      328.58     59.15 o 
  -5   5   7      289.88      197.65     18.91 o 
  -4   5   7      465.41      415.94     29.55 o 
  -3   5   7      590.35      642.89     42.25 o 
  -2   5   7      483.08      492.34     48.27 o 
  -1   5   7      319.95      391.36     56.65 o 
   0   5   7      141.64       96.45     31.58 o 
   1   5   7    10886.26    10008.83    110.35 o 
   2   5   7       65.89       46.32     35.06 o 
   3   5   7      690.34      745.56     47.87 o 
   4   5   7       49.66       59.07     40.56 o 
   5   5   7     1482.16     1549.13     66.79 o 
   6   5   7      424.64      435.64     55.88 o 
   7   5   7      379.07      362.98     66.78 o 
 -12   6   7     2854.33     2820.38    111.95 o 
 -11   6   7      619.27      561.96     69.60 o 
 -10   6   7      436.70      398.32     74.04 o 
  -9   6   7      953.98      919.81     71.48 o 
  -8   6   7     1075.44     1058.29     72.43 o 
  -7   6   7     2715.76     2831.79    196.86 o 
  -6   6   7      128.15       91.25     35.16 o 
  -5   6   7      494.62      365.99    141.07 o 
  -4   6   7     1229.69     1199.55     52.84 o 
  -3   6   7        0.10      -19.61     28.01 o 
  -2   6   7      810.11     1227.80    161.70 o 
  -1   6   7        0.12      -32.21     32.21 o 
   0   6   7      284.19      276.30     37.47 o 
   1   6   7      574.65      509.15     43.04 o 
   2   6   7     1259.63     1164.68     72.29 o 
   3   6   7       75.87       68.19     40.81 o 
   4   6   7     2915.97     3018.06     83.68 o 
   5   6   7       88.03       90.66     49.37 o 
   6   6   7      591.66      565.98     61.34 o 
 -12   7   7     2723.65     2747.40    113.15 o 
 -11   7   7     3535.76     3908.58    122.59 o 
 -10   7   7      153.52       76.96     59.99 o 
  -9   7   7      845.93      774.98     72.34 o 
  -8   7   7       72.05       -5.71     57.56 o 
  -7   7   7      508.01      439.71     65.82 o 
  -6   7   7       84.79      127.56     51.13 o 
  -5   7   7     1222.68     1369.53    118.46 o 
  -4   7   7      894.46      909.45     70.16 o 
  -3   7   7      490.65      524.40     36.36 o 
  -2   7   7      275.35      295.62     34.43 o 
  -1   7   7      620.86      498.80     38.58 o 
   0   7   7        0.07       -0.25     37.52 o 
   1   7   7     1063.32      962.86     54.67 o 
   2   7   7       46.24       26.43     42.73 o 
   3   7   7       58.04       17.59     44.75 o 
   4   7   7      554.74      505.53     58.03 o 
   5   7   7      186.37      176.72     53.48 o 
 -11   8   7      501.57      550.94     77.40 o 
 -10   8   7        7.04      -20.99     62.65 o 
  -9   8   7       22.23       52.15     54.68 o 
  -8   8   7      278.44      307.68     75.43 o 
  -7   8   7       74.48       45.64     63.94 o 
  -6   8   7     3879.05     4289.48    119.72 o 
  -5   8   7       10.20       31.62     49.90 o 
  -4   8   7      983.39     1404.15    116.23 o 
  -3   8   7      289.43      312.48     38.49 o 
  -2   8   7      478.24      479.54     41.53 o 
  -1   8   7        7.79      -35.89     35.89 o 
   0   8   7      260.34      235.83     40.83 o 
   1   8   7       58.22       -3.23     38.18 o 
   2   8   7      823.11      895.11     60.28 o 
   3   8   7      422.33      463.39     58.95 o 
   4   8   7     1300.87     1304.18     74.22 o 
 -10   9   7      267.68      345.15     72.64 o 
  -9   9   7      118.93       64.30     62.96 o 
  -8   9   7       47.28       21.27     61.83 o 
  -7   9   7       22.84       13.35     60.53 o 
  -6   9   7      230.31      274.35     65.30 o 
  -5   9   7     1685.23     1835.79     76.02 o 
  -4   9   7      141.13      117.36     50.85 o 
  -3   9   7      643.66      663.00     59.16 o 
  -2   9   7        9.35        0.63     38.85 o 
  -1   9   7        5.31        9.55     39.08 o 
   0   9   7      114.70       59.38     47.64 o 
   1   9   7      396.75      365.24     56.54 o 
   2   9   7      158.12      121.33     53.49 o 
  -7  10   7      110.63       75.56     68.15 o 
  -6  10   7     3306.47     3509.31    120.39 o 
  -5  10   7      153.85      192.20     55.90 o 
  -4  10   7     3649.92     4011.85    183.17 o 
  -3  10   7        0.26      -52.32     52.32 o 
  -2  10   7      214.41      133.97     70.22 o 
  -1  10   7      189.64       74.11     72.39 o 
  -3 -15   8      132.65      113.05     73.60 o 
  -2 -15   8        5.07       48.76     69.25 o 
  -1 -15   8       93.11       84.13     69.48 o 
   0 -15   8       12.57        5.89     65.49 o 
   1 -15   8      569.64      622.63     65.07 o 
   2 -15   8      162.17      155.57    133.32 o 
   3 -15   8      376.18      153.41     57.06 o 
   4 -15   8      536.51      493.22     97.69 o 
   5 -15   8      947.77      945.64     70.20 o 
   6 -15   8       45.07      -87.29    136.36 o 
  -5 -14   8      117.71      109.00     72.27 o 
  -4 -14   8       98.46       67.84     68.60 o 
  -3 -14   8      163.60      152.64     67.65 o 
  -2 -14   8       27.40       99.10    142.03 o 
  -1 -14   8      105.29       95.43     62.07 o 
   0 -14   8        3.11       -9.43     51.41 o 
   1 -14   8       12.06       37.83     51.15 o 
   2 -14   8       78.59       14.92     32.90 o 
   3 -14   8      120.57      162.88     47.31 o 
   4 -14   8     2786.94     2689.46    236.36 o 
   5 -14   8     1260.61     1252.64     73.68 o 
   6 -14   8      454.14      449.99     47.13 o 
   7 -14   8       16.98      -36.48     45.64 o 
  -6 -13   8      387.80      373.18     75.95 o 
  -5 -13   8      180.57      156.28     67.65 o 
  -4 -13   8      266.39      300.27     65.93 o 
  -3 -13   8      955.22     1029.82     66.33 o 
  -2 -13   8        0.39       -5.01     34.90 o 
  -1 -13   8     1138.25     1158.65     64.64 o 
   0 -13   8      240.52      299.67     90.10 o 
   1 -13   8      250.68      221.55     39.34 o 
   2 -13   8      511.50      710.70     79.58 o 
   3 -13   8     4644.24     4777.88    426.18 o 
   4 -13   8      663.96      568.81     53.54 o 
   5 -13   8       40.01        5.24     47.17 o 
   6 -13   8      105.71       73.51     38.27 o 
   7 -13   8      297.78      266.39     42.76 o 
   8 -13   8      553.45      566.09     49.05 o 
   9 -13   8      884.35     1030.04    116.93 o 
  -8 -12   8        5.85       18.72     84.60 o 
  -7 -12   8      326.19      351.93     85.08 o 
  -6 -12   8      533.16      600.48     54.05 o 
  -5 -12   8      657.55      634.21     73.10 o 
  -4 -12   8        9.23       28.04     39.37 o 
  -3 -12   8      400.12      390.71     41.71 o 
  -2 -12   8       97.36       60.95     30.23 o 
  -1 -12   8      904.71      795.81     55.94 o 
   0 -12   8       35.94      115.39     30.96 o 
   1 -12   8      602.77      546.18     37.35 o 
   2 -12   8      287.98      245.90     24.65 o 
   3 -12   8      657.42      648.80     31.55 o 
   4 -12   8     3991.23     4117.01    166.89 o 
   5 -12   8       12.56      -25.60     25.60 o 
   6 -12   8      167.49      279.18     58.06 o 
   7 -12   8       31.18       17.13     28.16 o 
   8 -12   8       98.10      130.26     30.96 o 
   9 -12   8     1566.09     1698.21     98.63 o 
  -9 -11   8      824.89      630.12     99.77 o 
  -8 -11   8        6.14      -15.08     47.39 o 
  -7 -11   8      618.25      707.35     97.03 o 
  -6 -11   8      498.98      518.40    118.68 o 
  -5 -11   8     2213.60     2295.62     66.64 o 
  -4 -11   8      840.97      840.59     46.19 o 
  -3 -11   8     1969.10     2019.23     52.18 o 
  -2 -11   8      219.08      429.92     70.02 o 
  -1 -11   8       71.24       50.26     12.55 o 
   0 -11   8      101.53       86.97     10.43 o 
   1 -11   8      159.86      122.84     14.52 o 
   2 -11   8      100.37       88.79     16.34 o 
   3 -11   8     1071.38     1084.99     31.42 o 
   4 -11   8       74.93       62.29     24.00 o 
   5 -11   8      548.16      581.38     39.70 o 
   6 -11   8     1272.53     1301.81     74.14 o 
   7 -11   8      473.95      387.04     33.39 o 
   8 -11   8      207.07      217.62     37.43 o 
   9 -11   8     3446.53     3851.87    173.81 o 
  10 -11   8       58.53       64.46     47.73 o 
 -10 -10   8        6.50      -22.50     51.18 o 
  -9 -10   8       30.88       18.58     47.11 o 
  -8 -10   8        7.33       -8.90     44.66 o 
  -7 -10   8      164.92      165.60     43.77 o 
  -6 -10   8     2714.72     2790.32     78.95 o 
  -5 -10   8      387.42      364.37     39.19 o 
  -4 -10   8     9864.13     9191.50    304.11 o 
  -3 -10   8      190.50      439.85     95.79 o 
  -2 -10   8      696.27     1604.17    232.55 o 
  -1 -10   8      107.58      428.32    159.92 o 
   0 -10   8     1111.32      917.77     73.83 o 
   1 -10   8       67.84       24.00     18.79 o 
   2 -10   8      540.08      562.97     22.58 o 
   3 -10   8     1059.84     1150.02     61.39 o 
   4 -10   8     1438.36     1335.54    180.20 o 
   5 -10   8      446.82      416.36     27.88 o 
   6 -10   8      882.28      879.28     34.10 o 
   7 -10   8      192.60      179.46     28.22 o 
   8 -10   8      585.53      677.00     36.22 o 
   9 -10   8     4051.76     4285.34     77.21 o 
  10 -10   8      437.12      521.37     56.50 o 
  11 -10   8     1199.44     1304.37    145.77 o 
 -10  -9   8      292.43      196.07     52.50 o 
  -9  -9   8      453.76      437.71     57.02 o 
  -8  -9   8      784.07      707.46     54.75 o 
  -7  -9   8     3291.48     3286.65     83.17 o 
  -6  -9   8        1.38        1.20     17.26 o 
  -5  -9   8     2037.36     1996.41     32.96 o 
  -4  -9   8       48.48       45.39     13.50 o 
  -3  -9   8     1107.91      837.20     36.03 o 
  -2  -9   8        4.24      298.17     86.44 o 
  -1  -9   8     1798.93     2106.53     77.50 o 
   0  -9   8      486.79      422.97     17.94 o 
   1  -9   8      379.47      386.30     19.83 o 
   2  -9   8      407.01      385.90     15.60 o 
   3  -9   8     3088.65     3180.78    177.84 o 
   4  -9   8       59.11       32.85     19.54 o 
   5  -9   8      632.91      585.07     45.35 o 
   6  -9   8       15.56       12.47     23.21 o 
   7  -9   8     1080.61     1105.83     45.46 o 
   8  -9   8      631.87      627.47     38.82 o 
   9  -9   8     1133.53     1256.62     54.70 o 
  10  -9   8      115.18      362.07     49.40 o 
  11  -9   8      990.92     1052.23     79.37 o 
 -11  -8   8      540.60      518.01    173.63 o 
 -10  -8   8     1665.04     1477.01    252.77 o 
  -9  -8   8      359.65      324.74     46.62 o 
  -8  -8   8     3628.82     3813.21    119.77 o 
  -7  -8   8     1429.91     1499.78     36.34 o 
  -6  -8   8     2943.20     2987.81     78.27 o 
  -5  -8   8      149.40      121.00     17.74 o 
  -4  -8   8     2761.10     2872.31    113.83 o 
  -3  -8   8      479.66      426.33     16.06 o 
  -2  -8   8      494.12      415.32     56.92 o 
  -1  -8   8      165.93      146.15     23.71 o 
   0  -8   8       62.64       33.17     15.83 o 
   1  -8   8      742.12      657.02     25.53 o 
   2  -8   8     5010.55     4810.30    228.46 o 
   3  -8   8      180.97      179.04     18.05 o 
   4  -8   8     4985.57     4927.86    140.32 o 
   5  -8   8       88.59       41.49     17.96 o 
   6  -8   8     2017.52     2197.25     88.66 o 
   7  -8   8      633.95      615.58     36.64 o 
   8  -8   8     2637.25     3142.14    124.15 o 
   9  -8   8       74.69      140.43     38.25 o 
  10  -8   8       57.10       39.98     47.44 o 
  11  -8   8       26.14       28.24     52.33 o 
 -12  -7   8       44.76       21.79     63.66 o 
 -11  -7   8      811.82      840.68    111.02 o 
 -10  -7   8      483.47      507.58     48.84 o 
  -9  -7   8     1678.19     1609.51     43.57 o 
  -8  -7   8       85.94       74.77     24.01 o 
  -7  -7   8     2679.36     2739.84     78.79 o 
  -6  -7   8      376.00      353.94     25.79 o 
  -4  -7   8       37.50       32.93     15.12 o 
  -3  -7   8      261.44      244.16     19.99 o 
  -2  -7   8      512.96      496.47     34.85 o 
  -1  -7   8    10155.97     9406.03    589.07 o 
   0  -7   8      316.75      329.73     21.54 o 
   1  -7   8     6872.04     5638.38    537.69 o 
   2  -7   8      473.54      433.62     19.31 o 
   3  -7   8      553.13      521.32     20.05 o 
   4  -7   8      956.52      898.03     42.12 o 
   5  -7   8      581.88      436.11    103.84 o 
   6  -7   8     1438.96     1369.54    104.43 o 
   7  -7   8      250.64      251.31     32.52 o 
   8  -7   8     1425.63     1821.72    166.01 o 
   9  -7   8      224.17      326.96     43.42 o 
  10  -7   8      104.55       97.48     49.97 o 
  11  -7   8       77.73       38.78     48.19 o 
 -12  -6   8      470.60      502.74     62.23 o 
 -11  -6   8      292.15      229.83     33.02 o 
 -10  -6   8     1898.50     1738.01     60.00 o 
  -9  -6   8      492.94      446.24     31.20 o 
  -8  -6   8     1636.32     1593.97     40.65 o 
  -7  -6   8      435.81      470.28     24.15 o 
  -5  -6   8       18.66       15.09     12.87 o 
  -4  -6   8      109.94      150.58     13.26 o 
  -3  -6   8      215.91      212.70     25.14 o 
  -2  -6   8      869.39      940.15     33.40 o 
  -1  -6   8      147.28      116.45     21.06 o 
   0  -6   8    19303.81    20379.26    407.80 o 
   1  -6   8      401.52      323.36     39.48 o 
   2  -6   8     7187.53     6982.63    225.65 o 
   3  -6   8      212.64      210.49     14.27 o 
   4  -6   8      834.80      767.80     51.80 o 
   5  -6   8       52.91       71.91     25.18 o 
   6  -6   8      345.74      298.49     62.72 o 
   7  -6   8      416.59      416.49     37.23 o 
   8  -6   8     2446.01     2775.52    117.96 o 
   9  -6   8      176.70      185.08     36.50 o 
  10  -6   8       51.49       60.25     35.47 o 
  11  -6   8      476.81      487.98     47.36 o 
 -13  -5   8      384.25      199.97     65.25 o 
 -12  -5   8      102.13       21.06     40.23 o 
 -11  -5   8      950.59      896.90     40.71 o 
 -10  -5   8      149.61      149.98     28.99 o 
  -9  -5   8     1229.01     1140.11     47.27 o 
  -8  -5   8      660.58     1084.73    111.43 o 
  -6  -5   8      804.83      883.68     27.78 o 
  -5  -5   8     1797.91     1922.18     48.92 o 
  -4  -5   8        1.74        2.73     12.81 o 
  -3  -5   8      178.01      166.63     13.20 o 
  -2  -5   8      739.25      745.27     23.16 o 
  -1  -5   8     8086.72     9003.65    333.73 o 
   0  -5   8      529.98      502.15     41.09 o 
   1  -5   8    12211.07    11933.79    543.67 o 
   2  -5   8     1948.11     2031.59     91.50 o 
   3  -5   8      320.97      267.33     18.84 o 
   4  -5   8      565.86      583.95     67.63 o 
   5  -5   8      112.81      102.09      9.56 o 
   6  -5   8       48.21       54.83     20.61 o 
   7  -5   8     2238.09     2180.41    104.87 o 
   8  -5   8      249.95      212.34     39.00 o 
   9  -5   8        6.98      -29.52     43.99 o 
  10  -5   8       38.74       32.68     47.04 o 
  11  -5   8     1394.18     1549.79    215.10 o 
 -13  -4   8      666.42      633.13     55.73 o 
 -12  -4   8       27.09       34.24     50.43 o 
 -11  -4   8        3.03      -14.05     31.00 o 
 -10  -4   8      100.62       43.44     31.08 o 
  -9  -4   8       69.76       54.58     24.95 o 
  -7  -4   8       89.13       96.00     18.89 o 
  -6  -4   8     7246.97     7952.71    202.86 o 
  -5  -4   8     1044.19     1135.64     46.65 o 
  -4  -4   8     7849.34     7759.99    789.71 o 
  -3  -4   8      885.94      944.68     34.28 o 
  -2  -4   8     8768.60     9065.24    246.96 o 
  -1  -4   8      260.09      233.29     12.16 o 
   0  -4   8    15923.76    15570.00    295.56 o 
   1  -4   8      156.17      170.30     13.45 o 
   2  -4   8      531.38      497.40     37.20 o 
   3  -4   8      724.94      772.98     38.67 o 
   4  -4   8       21.72        4.59     14.36 o 
   5  -4   8        8.70       25.72     29.44 o 
   6  -4   8      623.87      625.56     28.92 o 
   7  -4   8     1227.80     1288.37     40.37 o 
   8  -4   8     4080.14     4279.33    249.98 o 
   9  -4   8        3.51      -37.23     48.93 o 
  10  -4   8        1.87       21.42     47.34 o 
  11  -4   8     2379.72     2585.68    101.66 o 
 -13  -3   8      166.84       61.33     58.13 o 
 -12  -3   8      636.69      641.65     67.84 o 
 -11  -3   8      109.69       85.81     31.23 o 
 -10  -3   8        3.10       -4.67     28.83 o 
  -9  -3   8       12.06      955.94    222.13 o 
  -8  -3   8       82.68       87.35     19.56 o 
  -7  -3   8      509.70      560.20     22.30 o 
  -6  -3   8       16.38       -8.36     16.34 o 
  -5  -3   8     2687.06     3186.34    111.66 o 
  -4  -3   8       10.20        1.82     14.00 o 
  -3  -3   8      203.76      292.35     16.70 o 
  -2  -3   8      517.30      586.75     17.78 o 
  -1  -3   8     5503.13     6054.31    130.71 o 
   0  -3   8        2.82       -1.63      9.39 o 
   1  -3   8    15052.42    14264.28    138.58 o 
   2  -3   8      395.80      388.85     34.97 o 
   3  -3   8    10124.21     9469.87   2692.23 o 
   4  -3   8     1715.15     2020.03     94.35 o 
   5  -3   8      212.36      304.33     88.52 o 
   6  -3   8     1409.04     1403.48     40.24 o 
   7  -3   8     2532.61     2570.62     78.03 o 
   8  -3   8     1097.44     1082.14     63.17 o 
   9  -3   8      207.42      218.72     51.91 o 
  10  -3   8       13.75      -35.09     51.76 o 
  11  -3   8      906.67      956.18     78.61 o 
 -14  -2   8      202.20      214.11     67.55 o 
 -13  -2   8      691.10      701.03     73.34 o 
 -12  -2   8     2922.97     2718.87     97.64 o 
 -11  -2   8     1615.24     1785.44    126.98 o 
 -10  -2   8     1136.66      849.19     51.76 o 
  -9  -2   8       51.61       12.56     18.07 o 
  -8  -2   8      392.67      420.56     26.30 o 
  -7  -2   8      730.62      737.50     75.92 o 
  -6  -2   8      303.03      283.27     30.68 o 
  -5  -2   8      736.72      704.08    116.70 o 
  -4  -2   8     3702.73     3867.68    499.48 o 
  -3  -2   8        0.17      -11.18     14.41 o 
  -2  -2   8     6056.65     6730.41     92.23 o 
  -1  -2   8      801.46      935.76     33.54 o 
   0  -2   8     1131.89     1215.49     29.89 o 
   1  -2   8      847.17      952.69     29.17 o 
   2  -2   8      500.91      282.21    106.50 o 
   3  -2   8     1278.45     1357.21     66.84 o 
   4  -2   8    14004.43    14047.93    267.69 o 
   5  -2   8      141.54       93.96     35.88 o 
   6  -2   8     6143.90     6458.34    130.12 o 
   7  -2   8      715.93      660.84     44.34 o 
   8  -2   8       39.02      -29.61     46.29 o 
   9  -2   8     2713.54     2901.08     99.66 o 
  10  -2   8      295.01      269.53     60.08 o 
  11  -2   8      855.47      874.73     80.64 o 
 -14  -1   8      131.37       91.49     65.40 o 
 -13  -1   8       58.49      191.32     64.07 o 
 -12  -1   8      905.95      959.12     70.75 o 
 -11  -1   8      884.49      914.34     86.02 o 
 -10  -1   8     2537.12     2745.52     99.80 o 
  -9  -1   8    11758.45    12915.15    439.48 o 
  -8  -1   8       48.36       38.92     16.92 o 
  -7  -1   8     5312.55     5433.54    578.18 o 
  -6  -1   8       40.96       24.47     11.66 o 
  -5  -1   8      105.05      102.69     19.21 o 
  -4  -1   8      345.75      377.07     21.73 o 
  -3  -1   8      498.35      517.72     21.57 o 
  -2  -1   8       13.29        7.31     14.97 o 
  -1  -1   8     1992.98     2187.86     40.87 o 
   0  -1   8       38.81       54.36     18.23 o 
   1  -1   8     1272.91     1689.82    106.65 o 
   2  -1   8      177.20      155.47     24.55 o 
   3  -1   8     4375.86     4359.52    130.79 o 
   4  -1   8     4698.42     4642.70    107.91 o 
   5  -1   8     3154.80     3162.60     82.67 o 
   6  -1   8     1094.69     1096.47     36.94 o 
   7  -1   8     1092.44     1015.74     64.29 o 
   8  -1   8       44.99       85.64     48.35 o 
   9  -1   8     2552.12     2594.73    176.35 o 
  10  -1   8        5.83      -13.75     64.05 o 
 -14   0   8      468.89      493.50     81.11 o 
 -13   0   8      114.71      141.41     56.30 o 
 -12   0   8     1376.86     1271.36     99.28 o 
 -11   0   8     2528.59     2466.38    109.78 o 
 -10   0   8     5368.89     5978.11    221.07 o 
  -9   0   8     1475.70     1520.91    142.22 o 
  -8   0   8       47.50       26.74     15.28 o 
  -7   0   8      153.64      140.65     24.36 o 
  -6   0   8     1447.43     1433.06    113.09 o 
  -5   0   8       13.46        7.27     14.74 o 
  -4   0   8    11923.20    13742.05    170.52 o 
  -3   0   8      493.01      580.15     24.38 o 
  -2   0   8       46.11       35.96     19.86 o 
  -1   0   8     2180.30     2434.98     89.50 o 
   0   0   8     6138.31     7825.72    872.84 o 
   1   0   8       44.56       37.91     17.46 o 
   2   0   8      133.98      128.88     19.94 o 
   3   0   8      792.33      681.50     31.93 o 
   4   0   8    19781.02    18362.69    263.76 o 
   5   0   8      949.82      794.97     53.04 o 
   6   0   8      614.23      693.91     55.62 o 
   7   0   8      393.54      391.36     56.06 o 
   8   0   8      175.65      130.59     51.73 o 
   9   0   8      380.49      362.90     63.02 o 
  10   0   8       31.96       -6.90     61.78 o 
 -14   1   8      209.19      123.26     64.32 o 
 -13   1   8       26.47      104.29     55.79 o 
 -12   1   8       33.31       19.90     43.50 o 
 -11   1   8     3431.95     3320.34    184.25 o 
 -10   1   8     2723.00     2855.05    209.68 o 
  -9   1   8    11121.85    12394.74    393.92 o 
  -8   1   8     1829.12     2117.37     79.31 o 
  -7   1   8      473.96      407.85     39.85 o 
  -6   1   8       95.95       85.51     13.68 o 
  -5   1   8     2182.80     2207.98     73.95 o 
  -4   1   8        4.67        1.40     18.64 o 
  -3   1   8     4547.82     4974.24     79.94 o 
  -2   1   8       13.79       22.39     18.36 o 
  -1   1   8     5591.55     6951.33    684.25 o 
   0   1   8       13.97       11.39     19.12 o 
   1   1   8       50.58      113.61     21.42 o 
   2   1   8     1847.85     1716.28     39.09 o 
   3   1   8     4152.86     3931.96    112.17 o 
   4   1   8     1475.58     1472.78     91.73 o 
   5   1   8     3379.02     3125.23     88.41 o 
   6   1   8     1057.68     1169.52     66.69 o 
   7   1   8     2087.03     1948.81     84.16 o 
   8   1   8       21.58        8.11     51.35 o 
   9   1   8       13.68      -40.12     59.53 o 
 -14   2   8      428.55      682.20     89.96 o 
 -13   2   8      930.76      918.89     75.79 o 
 -12   2   8      886.34      844.33     71.64 o 
 -11   2   8      295.93      277.21     58.33 o 
 -10   2   8     2088.64     2297.12     86.97 o 
  -9   2   8     2146.83     2415.84    138.02 o 
  -8   2   8     5653.57     4508.75   1586.94 o 
  -7   2   8       29.81        7.26     21.86 o 
  -6   2   8       20.53       18.98     21.99 o 
  -5   2   8     1096.04     1046.95     49.65 o 
  -4   2   8     3182.78     3338.01    111.37 o 
  -3   2   8      512.23      511.79     27.72 o 
  -2   2   8     2098.25     2072.68    394.65 o 
  -1   2   8       65.66       71.04     22.61 o 
   0   2   8     5319.60     5184.23     59.94 o 
   1   2   8      106.54       70.75     25.64 o 
   2   2   8      865.74      759.53     37.16 o 
   3   2   8      997.13      922.91     42.12 o 
   4   2   8      305.40      252.40     37.74 o 
   5   2   8      151.90       95.61     36.66 o 
   6   2   8     2324.16     2272.47     87.47 o 
   7   2   8      199.58      191.88     54.30 o 
   8   2   8      824.01      979.00    136.68 o 
   9   2   8      196.31      262.97     72.77 o 
 -13   3   8     3613.82     3947.16    125.78 o 
 -12   3   8      287.97      256.32     63.24 o 
 -11   3   8      276.33      281.11     60.79 o 
 -10   3   8      299.25      290.31     58.31 o 
  -9   3   8     2443.12     2582.27    174.81 o 
  -8   3   8      808.99      846.77     60.85 o 
  -7   3   8     1296.44     1453.67     70.76 o 
  -6   3   8      213.89      218.67     24.81 o 
  -5   3   8      657.08      530.90     35.09 o 
  -4   3   8      153.44      164.84     20.54 o 
  -3   3   8     9594.25     7556.43   1973.63 o 
  -2   3   8       90.64       56.27     28.79 o 
  -1   3   8     5633.64     5323.93     75.15 o 
   0   3   8      466.32      409.24     32.42 o 
   1   3   8     3389.50     3165.26     71.08 o 
   2   3   8       35.94       27.59     29.09 o 
   3   3   8     1741.49     1724.64     55.57 o 
   4   3   8        0.62       -2.24     35.46 o 
   5   3   8       49.36       84.93     39.67 o 
   6   3   8      606.71      707.01     96.85 o 
   7   3   8       94.35       72.47     56.25 o 
   8   3   8     1435.93     1532.09     98.47 o 
 -13   4   8      815.21      896.84     84.67 o 
 -12   4   8     3916.78     4200.94    206.38 o 
 -11   4   8        6.12       19.27     56.02 o 
 -10   4   8     1881.44     1874.49     85.73 o 
  -9   4   8        1.60       -8.81     50.13 o 
  -8   4   8       16.68       10.66     49.84 o 
  -7   4   8      152.02      119.32     36.02 o 
  -6   4   8     2458.23     2152.48    373.54 o 
  -5   4   8        5.48       30.79     16.01 o 
  -4   4   8     6529.42     5130.66    800.88 o 
  -3   4   8      149.38       96.27     28.95 o 
  -2   4   8     4917.08     4498.38     84.90 o 
  -1   4   8      961.69      890.28     39.64 o 
   0   4   8     1478.30     1424.17     47.64 o 
   1   4   8      591.44      543.19     38.95 o 
   2   4   8      237.97      205.26     35.51 o 
   3   4   8       46.39       38.22     36.97 o 
   4   4   8      731.32      752.74     50.90 o 
   5   4   8       38.45      -20.16     43.75 o 
   6   4   8       68.70       53.40     54.45 o 
   7   4   8       55.12       22.65     61.14 o 
 -12   5   8      806.54      929.78     82.72 o 
 -11   5   8      375.83      416.70     78.83 o 
 -10   5   8      206.89      195.20     58.04 o 
  -9   5   8      206.80      197.47     69.34 o 
  -8   5   8      272.83      252.67     57.98 o 
  -7   5   8     7204.57     7801.33    251.48 o 
  -6   5   8       68.41       73.03     48.89 o 
  -5   5   8     4008.69     2657.48    342.13 o 
  -4   5   8       17.08       -3.48     21.26 o 
  -3   5   8     1681.55     1697.16    104.60 o 
  -2   5   8        5.69       -1.52     36.73 o 
  -1   5   8     1134.61     1159.82     46.97 o 
   0   5   8        0.34      -16.64     32.16 o 
   1   5   8      124.90      110.17     35.37 o 
   2   5   8       63.58       27.75     37.56 o 
   3   5   8        1.98      -40.35     40.35 o 
   4   5   8      350.38      354.86     50.17 o 
   5   5   8       34.36       26.15     46.52 o 
   6   5   8       87.33       22.92     63.00 o 
 -12   6   8      198.59      129.24     67.59 o 
 -11   6   8      842.04      888.58     81.07 o 
 -10   6   8      276.64      183.72     62.09 o 
  -9   6   8      947.14      929.01     75.94 o 
  -8   6   8      209.04      175.76     61.98 o 
  -7   6   8      803.03      866.70     71.53 o 
  -6   6   8     1124.26     1004.87     65.33 o 
  -5   6   8      976.24     1030.10     68.26 o 
  -4   6   8    13958.15    13516.59    728.50 o 
  -3   6   8      154.83      174.52     30.78 o 
  -2   6   8      335.15      358.07     35.05 o 
  -1   6   8      189.33      129.66     37.19 o 
   0   6   8     1305.58     1217.52     53.31 o 
   1   6   8      176.21      169.53     39.79 o 
   2   6   8      909.64      892.65     55.54 o 
   3   6   8       68.44       49.57     46.57 o 
   4   6   8      198.02      188.00     51.22 o 
   5   6   8      187.29      176.63     55.29 o 
 -11   7   8     1062.59      969.04     84.37 o 
 -10   7   8      117.37       41.90     78.40 o 
  -9   7   8     1153.96     1036.52     81.00 o 
  -8   7   8        9.27       30.05     60.33 o 
  -7   7   8      600.04      520.06    123.51 o 
  -6   7   8      455.71      542.88     68.38 o 
  -5   7   8     1402.11     1541.43     85.23 o 
  -4   7   8       89.54       87.31     46.58 o 
  -3   7   8      389.48     1086.42    264.18 o 
  -2   7   8       32.81       10.01     33.59 o 
  -1   7   8      115.39       67.36     36.17 o 
   0   7   8       49.58        5.80     43.15 o 
   1   7   8     5386.83     5109.12    123.13 o 
   2   7   8      555.54      524.10     54.03 o 
   3   7   8     2536.36     2675.40     86.04 o 
   4   7   8       38.07        6.30     54.17 o 
 -10   8   8       99.80      113.39     67.64 o 
  -9   8   8       63.27       77.74     64.38 o 
  -8   8   8      443.13      430.68     84.25 o 
  -7   8   8      704.58      810.89     79.34 o 
  -6   8   8       47.51       -0.29     62.89 o 
  -5   8   8      216.16      326.97    116.86 o 
  -4   8   8     1063.30     2272.58    144.92 o 
  -3   8   8      161.47      191.46     51.19 o 
  -2   8   8       31.54       27.91     36.50 o 
  -1   8   8      182.11      149.50     39.61 o 
   0   8   8        8.84      -11.03     39.46 o 
   1   8   8      542.81      451.49     55.86 o 
   2   8   8     3022.99     2875.41     88.89 o 
  -8   9   8      267.01      178.38     61.95 o 
  -7   9   8       79.78      131.85     69.65 o 
  -6   9   8      292.32      313.25     72.11 o 
  -5   9   8      118.80      127.75     55.59 o 
  -4   9   8       34.27       43.98     52.68 o 
  -3   9   8     1143.63     1249.88    100.62 o 
  -2   9   8      413.56      483.31     73.22 o 
  -1   9   8     1168.03     1148.96     91.78 o 
   0   9   8       33.34      -43.22     51.01 o 
  -3 -15   9      796.98      821.86    146.86 o 
  -2 -15   9      157.39      180.28    104.51 o 
  -1 -15   9     1222.95     1216.48     91.70 o 
   0 -15   9      290.72      237.72     61.80 o 
   1 -15   9     1010.61     1088.65    153.23 o 
   2 -15   9       46.05       26.53     50.60 o 
   3 -15   9      179.06       31.35     25.95 o 
   4 -15   9      172.65      181.50     53.98 o 
   5 -15   9       67.29       62.01     56.37 o 
  -5 -14   9      361.24      506.35     80.11 o 
  -4 -14   9     1473.53     1483.64     94.93 o 
  -3 -14   9      144.18       68.58     65.35 o 
  -2 -14   9      953.54      867.98     79.43 o 
  -1 -14   9       41.33       20.09     53.52 o 
   0 -14   9      514.63      502.72     61.67 o 
   1 -14   9      191.67      233.59     60.66 o 
   2 -14   9     1367.40      944.43    109.93 o 
   3 -14   9       60.83     1469.77    251.77 o 
   4 -14   9      335.83      418.09     57.39 o 
   5 -14   9       70.64       66.77     50.55 o 
   6 -14   9      680.51      504.01     61.11 o 
   7 -14   9       73.04       71.31     54.01 o 
  -6 -13   9      349.88      310.40     74.79 o 
  -5 -13   9     2691.49     2632.68    321.71 o 
  -4 -13   9      815.54      838.00     78.21 o 
  -3 -13   9       61.74       26.43     51.70 o 
  -2 -13   9      136.28      104.39     50.80 o 
  -1 -13   9       83.64        1.73     33.84 o 
   0 -13   9      310.58      216.63     48.73 o 
   1 -13   9     3503.62     2283.52    217.20 o 
   2 -13   9       80.04      140.37     43.46 o 
   3 -13   9     3552.21     3544.33    249.43 o 
   4 -13   9        1.29       44.82     45.43 o 
   5 -13   9       10.32        5.56     45.44 o 
   6 -13   9        2.61      -28.44     45.03 o 
   7 -13   9       72.47       82.68     56.08 o 
   8 -13   9      478.37      564.47     58.22 o 
  -8 -12   9       31.51       64.79     88.26 o 
  -7 -12   9      208.67      209.97     83.61 o 
  -6 -12   9      205.93      205.44     67.85 o 
  -5 -12   9       91.02       94.41     61.26 o 
  -4 -12   9      123.57      116.25     59.30 o 
  -3 -12   9      664.01      626.63     38.46 o 
  -2 -12   9      148.76      110.43     26.55 o 
  -1 -12   9      329.66      284.22     49.06 o 
   0 -12   9     2269.86     1698.04    171.72 o 
   1 -12   9       34.73       39.46     53.13 o 
   2 -12   9     3199.82     3329.41    168.46 o 
   3 -12   9      466.40      497.51     55.96 o 
   4 -12   9     1905.09     1803.79     65.45 o 
   5 -12   9       80.92      231.65    184.36 o 
   6 -12   9        5.30      -27.76     42.44 o 
   7 -12   9       89.79       36.88     42.76 o 
   8 -12   9       17.68      -46.12     46.12 o 
   9 -12   9       21.81      -11.23     71.82 o 
  -9 -11   9      247.46      227.79     93.93 o 
  -8 -11   9       11.85      -17.17     79.23 o 
  -7 -11   9       46.57      -24.85     79.23 o 
  -6 -11   9      324.59      317.13     49.23 o 
  -5 -11   9        1.71      123.74     87.62 o 
  -4 -11   9        3.84       15.96     30.00 o 
  -3 -11   9       49.83       63.77     25.83 o 
  -2 -11   9      104.12       57.50     27.96 o 
  -1 -11   9      616.22      440.57     42.53 o 
   0 -11   9      653.26      626.72     23.49 o 
   1 -11   9     2515.42     2768.36     68.12 o 
   2 -11   9      915.83      812.05     85.92 o 
   3 -11   9    11147.01    11591.52    545.84 o 
   4 -11   9        3.49       35.93     23.28 o 
   5 -11   9      565.43      533.57     57.70 o 
   6 -11   9      784.98      811.31     48.77 o 
   7 -11   9      142.55      100.50     30.39 o 
   8 -11   9       43.20       19.46     34.04 o 
   9 -11   9     1161.74     1276.71     64.22 o 
  10 -11   9      442.80      467.80     83.56 o 
 -10 -10   9       79.75      -84.20     84.20 o 
  -9 -10   9      405.12      303.74     53.18 o 
  -8 -10   9      156.77      103.68     44.85 o 
  -7 -10   9        9.62        7.37     39.92 o 
  -6 -10   9     1390.11     1398.87     60.77 o 
  -5 -10   9      115.74       98.28     21.83 o 
  -4 -10   9       15.51       24.88     21.17 o 
  -3 -10   9       95.49      346.46     92.96 o 
  -2 -10   9     2746.72     2693.20    157.80 o 
  -1 -10   9        0.11        2.57     22.87 o 
   0 -10   9     4664.53     5080.05    182.91 o 
   1 -10   9      702.28      709.33     31.37 o 
   2 -10   9      176.71      206.98     26.99 o 
   3 -10   9      671.68      708.19     22.97 o 
   4 -10   9      882.38      938.97     49.56 o 
   5 -10   9      767.49      665.10     83.24 o 
   6 -10   9     1024.62      973.00     40.49 o 
   7 -10   9      150.22      116.42     31.95 o 
   8 -10   9      418.13      406.13     41.01 o 
   9 -10   9      774.84      756.60     45.41 o 
  10 -10   9      487.66      526.88     54.56 o 
 -10  -9   9      415.06      314.05     75.40 o 
  -9  -9   9      338.14      244.75     48.83 o 
  -8  -9   9      503.89      443.52     47.99 o 
  -7  -9   9     4169.12     4089.65     88.97 o 
  -6  -9   9       47.53       32.88     23.51 o 
  -5  -9   9      639.09      594.45     24.55 o 
  -4  -9   9       83.83      128.81     35.99 o 
  -3  -9   9        0.66      174.34     52.51 o 
  -2  -9   9       38.26      373.00     68.31 o 
  -1  -9   9     6128.38     6398.95    145.60 o 
   0  -9   9        0.21      -27.68     27.68 o 
   1  -9   9     5544.49     5767.36    104.62 o 
   2  -9   9      110.82       80.10     17.63 o 
   3  -9   9      110.16      102.53     17.99 o 
   4  -9   9      470.08      474.69     23.85 o 
   5  -9   9      297.47      239.66     55.23 o 
   6  -9   9     1349.45     1338.21     73.47 o 
   7  -9   9      496.85      485.20     35.64 o 
   8  -9   9      270.57      216.16     38.80 o 
   9  -9   9     1927.22     2060.14     84.88 o 
  10  -9   9       53.83       17.01     69.68 o 
 -11  -8   9       96.18        6.39     47.50 o 
 -10  -8   9      644.83      575.09    133.44 o 
  -9  -8   9     1388.91     1218.35     60.46 o 
  -8  -8   9      117.44      203.16     39.77 o 
  -7  -8   9      130.12       91.15     23.37 o 
  -6  -8   9     1285.01     1278.08     32.14 o 
  -5  -8   9       10.20        3.12     15.31 o 
  -4  -8   9     6393.65     4262.30    278.39 o 
  -3  -8   9     1452.59      896.47    262.65 o 
  -2  -8   9       38.65       20.79     24.29 o 
  -1  -8   9       34.24       51.94     24.29 o 
   0  -8   9     6427.11     5924.77    970.57 o 
   1  -8   9      294.67      287.37     28.97 o 
   2  -8   9       91.21      103.59     11.63 o 
   3  -8   9      252.72      209.67     19.33 o 
   4  -8   9     1531.13     1447.66     50.34 o 
   5  -8   9       18.23        0.60     17.95 o 
   6  -8   9     3272.57     3229.98    183.03 o 
   7  -8   9     1763.49     1888.31    119.57 o 
   8  -8   9     1469.60     1630.86     65.90 o 
   9  -8   9     1522.75     1815.12    136.74 o 
  10  -8   9      154.98      197.25     78.36 o 
  11  -8   9      764.27      841.37     74.11 o 
 -12  -7   9       89.52       56.46     51.58 o 
 -11  -7   9      135.51      102.18     38.91 o 
 -10  -7   9      417.05      392.11     35.73 o 
  -9  -7   9     1758.41     1700.58     65.28 o 
  -8  -7   9     2264.23     2160.09     90.24 o 
  -7  -7   9     7991.49     8183.67    232.73 o 
  -6  -7   9       31.49      964.40    172.22 o 
  -5  -7   9      357.65      276.90     24.80 o 
  -4  -7   9     1134.53     1198.00    102.71 o 
  -3  -7   9      401.01      384.63     47.63 o 
  -2  -7   9      551.95      612.24     49.57 o 
  -1  -7   9     1929.86     2275.88     39.04 o 
   0  -7   9      646.09      657.50     26.31 o 
   1  -7   9      611.63      681.70     29.93 o 
   2  -7   9      237.15      237.88     23.94 o 
   3  -7   9     1012.46      976.80     30.32 o 
   4  -7   9       82.46       72.41     15.78 o 
   5  -7   9     1205.36     1212.90    110.77 o 
   6  -7   9       97.94      120.27     19.33 o 
   7  -7   9    10001.41     9957.94    925.92 o 
   8  -7   9     1594.71     2126.31    109.25 o 
   9  -7   9      522.51      787.43     50.91 o 
  10  -7   9        6.21      -51.15     51.15 o 
  11  -7   9      128.34      128.05     78.46 o 
 -12  -6   9        4.51       38.40     50.37 o 
 -11  -6   9       55.74       41.59     31.48 o 
 -10  -6   9      211.12      201.09     29.98 o 
  -9  -6   9     1056.30     1009.94     37.78 o 
  -8  -6   9     1492.87     1528.74     45.30 o 
  -7  -6   9     2953.72     3207.39    127.06 o 
  -6  -6   9     2881.41     2819.58    183.69 o 
  -5  -6   9      184.77      203.26     29.64 o 
  -4  -6   9     1321.69     1370.17     49.48 o 
  -3  -6   9      717.13      752.45     19.58 o 
  -2  -6   9      127.53      158.36     28.83 o 
  -1  -6   9       13.11      -13.94     25.52 o 
   0  -6   9     1591.56     1601.07     35.34 o 
   1  -6   9       35.46       11.97      8.91 o 
   2  -6   9     1723.79     1702.20     45.43 o 
   3  -6   9     1839.63     1777.15     48.31 o 
   4  -6   9      432.64      385.43     31.71 o 
   5  -6   9      425.77      483.73     39.51 o 
   6  -6   9     2590.80     1906.60    206.41 o 
   7  -6   9     1076.48     1321.42     63.59 o 
   8  -6   9     3715.78     4362.70    478.96 o 
   9  -6   9      181.11      143.61     76.17 o 
  10  -6   9       17.21       86.97     69.16 o 
  11  -6   9       19.93       32.54     59.81 o 
 -13  -5   9     1780.37     1741.52    189.60 o 
 -12  -5   9      338.94      297.54     45.43 o 
 -11  -5   9        9.59      -27.53     28.87 o 
 -10  -5   9       36.94        4.31     32.45 o 
  -9  -5   9      716.75      722.43     41.10 o 
  -8  -5   9     1736.84     1796.86    135.91 o 
  -7  -5   9     5972.90     5621.02    494.65 o 
  -6  -5   9     2023.36     2138.30     58.45 o 
  -5  -5   9     1252.72     1250.90     47.64 o 
  -4  -5   9       54.75       66.70     12.43 o 
  -3  -5   9      972.44     1024.32     98.71 o 
  -2  -5   9      825.55      846.86     31.48 o 
  -1  -5   9    14700.82    13412.43   1003.31 o 
   0  -5   9      488.07      399.65     44.17 o 
   1  -5   9      196.17      168.73     13.17 o 
   2  -5   9        1.92       -4.04     14.91 o 
   3  -5   9     8392.94     8196.56     77.67 o 
   4  -5   9      118.32       40.30     26.18 o 
   5  -5   9      435.33      514.32     68.91 o 
   6  -5   9     1276.29     1328.96     59.19 o 
   7  -5   9        9.28       89.48     40.65 o 
   8  -5   9     3425.19     3695.06    297.52 o 
   9  -5   9      432.72      451.18     57.02 o 
  10  -5   9       23.20       17.41     41.70 o 
  11  -5   9        8.75       34.35     58.30 o 
 -13  -4   9        0.27      -35.70     59.88 o 
 -12  -4   9       62.87       14.46     53.71 o 
 -11  -4   9      259.37      249.36     36.34 o 
 -10  -4   9    14059.79    13637.23    217.79 o 
  -9  -4   9        9.68      254.49     40.17 o 
  -8  -4   9      533.30     3374.12    652.55 o 
  -7  -4   9       32.48       23.63     17.14 o 
  -6  -4   9     1872.45     1945.76     50.88 o 
  -5  -4   9      186.78      178.11     16.33 o 
  -4  -4   9      828.38      953.15     28.23 o 
  -3  -4   9       11.48       12.55     12.05 o 
  -2  -4   9     2265.37     2419.81     69.10 o 
  -1  -4   9      131.56      143.12     10.57 o 
   0  -4   9     3321.22     3244.25     68.95 o 
   1  -4   9      288.31      252.44     17.89 o 
   2  -4   9      433.25      403.52     22.55 o 
   3  -4   9     2443.27     1580.96    673.00 o 
   4  -4   9     1417.79     1603.51    226.12 o 
   5  -4   9      266.09      248.15     27.95 o 
   6  -4   9     1047.08     1014.20     55.81 o 
   7  -4   9      141.79      107.28     42.26 o 
   8  -4   9     2122.82     2049.56     92.33 o 
   9  -4   9      911.36     1082.07     56.97 o 
  10  -4   9       39.97       53.65     51.69 o 
 -13  -3   9       48.47        3.29     58.89 o 
 -12  -3   9        8.49      -54.00     54.00 o 
 -11  -3   9      170.52      126.27     51.12 o 
 -10  -3   9      841.83      770.83     54.39 o 
  -9  -3   9        6.12      311.17     33.44 o 
  -8  -3   9      101.15      129.57     20.82 o 
  -7  -3   9     3166.34     3685.30     63.52 o 
  -6  -3   9      852.27      913.77     28.34 o 
  -5  -3   9     7269.38     7667.46     90.50 o 
  -4  -3   9      270.44      243.06     19.33 o 
  -3  -3   9      633.72      731.35     54.55 o 
  -2  -3   9      118.86      121.22     18.93 o 
  -1  -3   9      473.85      545.79     17.86 o 
   0  -3   9        5.27        5.26     10.83 o 
   1  -3   9     3987.25     3877.79    132.12 o 
   2  -3   9      904.81      648.94    205.43 o 
   3  -3   9     1895.32     1735.56    519.91 o 
   4  -3   9        5.78      400.20     56.87 o 
   5  -3   9       59.18       67.35     36.34 o 
   6  -3   9      704.39      720.43     54.17 o 
   7  -3   9       21.47      -44.15     44.15 o 
   8  -3   9      441.49      461.29     46.90 o 
   9  -3   9      953.94     1031.84     71.97 o 
  10  -3   9      226.42      145.19     60.74 o 
 -13  -2   9      413.25      432.65     67.68 o 
 -12  -2   9      324.84      289.76     59.93 o 
 -11  -2   9      193.51      222.68     52.33 o 
 -10  -2   9     2172.79     3098.27    268.24 o 
  -9  -2   9     1095.62     1374.95     73.15 o 
  -8  -2   9     1054.98     1172.02     30.56 o 
  -7  -2   9       21.55       -8.40     17.78 o 
  -6  -2   9      804.16      770.83     23.73 o 
  -5  -2   9       34.54       37.96     16.06 o 
  -4  -2   9    18769.90    20491.29    321.12 o 
  -3  -2   9     1548.20     1736.60     42.96 o 
  -2  -2   9    18689.91    21605.22    630.22 o 
  -1  -2   9      129.83      115.84     18.57 o 
   0  -2   9      309.69      333.98     23.24 o 
   1  -2   9      532.34      506.83     26.81 o 
   2  -2   9     2014.78     2306.07    341.40 o 
   3  -2   9        2.37       -2.68     23.81 o 
   4  -2   9       12.49      -28.05     35.03 o 
   5  -2   9      255.21      263.03     46.19 o 
   6  -2   9      101.48       95.80     43.13 o 
   7  -2   9       54.27       11.94     35.81 o 
   8  -2   9      132.46      116.72     49.13 o 
   9  -2   9       92.44       62.26     51.72 o 
  10  -2   9      511.44      537.87     85.78 o 
 -13  -1   9     1628.84     1542.77    163.57 o 
 -12  -1   9      924.24      823.23     70.71 o 
 -11  -1   9      174.89      562.28     69.82 o 
 -10  -1   9        4.91       42.60     26.03 o 
  -9  -1   9     3164.34     3439.52     51.10 o 
  -8  -1   9       68.86       83.56     21.06 o 
  -7  -1   9     1076.60     1124.22     27.47 o 
  -6  -1   9       67.62       65.26     16.72 o 
  -5  -1   9     3813.90     4551.52    117.77 o 
  -4  -1   9        6.54       -8.93     19.03 o 
  -3  -1   9     7890.52     8905.79    286.59 o 
  -2  -1   9      295.98      333.31     20.94 o 
  -1  -1   9     9734.33    10894.09    389.62 o 
   0  -1   9       22.28       13.15     20.14 o 
   1  -1   9      501.18      556.91     41.15 o 
   2  -1   9     1089.65      856.38     89.52 o 
   3  -1   9     2522.16     2375.76     95.52 o 
   4  -1   9     1123.63     1135.25     61.97 o 
   5  -1   9      953.15      830.03     56.84 o 
   6  -1   9      485.67      412.54     41.77 o 
   7  -1   9      595.02      555.99     59.17 o 
   8  -1   9      703.21      720.36     64.95 o 
   9  -1   9        2.21      -10.60     57.31 o 
  10  -1   9      549.02      552.45     76.25 o 
 -13   0   9       13.90       77.76     83.27 o 
 -12   0   9     1776.86     1373.19    100.75 o 
 -11   0   9     1102.58     1169.73     72.85 o 
 -10   0   9      286.10      261.97     77.71 o 
  -9   0   9      576.73      450.22    104.09 o 
  -8   0   9      794.16      902.72     26.41 o 
  -7   0   9       10.50        9.36     17.40 o 
  -6   0   9     1094.63     1168.16     27.95 o 
  -5   0   9      490.12      521.24     27.37 o 
  -4   0   9     7493.28     8538.95    184.32 o 
  -3   0   9       13.55       -4.09     18.40 o 
  -2   0   9    18227.57    19931.15    653.60 o 
  -1   0   9        1.10        0.91     23.19 o 
   0   0   9      381.46      496.29     42.32 o 
   1   0   9      235.23      230.79     21.84 o 
   2   0   9      610.43      575.25     31.07 o 
   3   0   9      252.29      229.14     27.52 o 
   4   0   9     4746.67     4522.94     82.21 o 
   5   0   9      301.94      246.87     45.74 o 
   6   0   9     2875.33     2721.78     89.93 o 
   7   0   9      545.02      526.93     92.71 o 
   8   0   9     1051.00     1047.13     75.07 o 
   9   0   9      355.66      339.11     76.89 o 
 -13   1   9      481.15      506.76     86.33 o 
 -12   1   9      227.38      200.79     59.83 o 
 -11   1   9     2004.01     2101.73    228.54 o 
 -10   1   9      607.60      666.22     62.86 o 
  -9   1   9     2716.55     2297.25    439.60 o 
  -8   1   9      334.79      355.18     34.21 o 
  -7   1   9      524.53      504.68     18.61 o 
  -6   1   9      270.70      279.99     19.33 o 
  -5   1   9     9498.96     9773.95    270.69 o 
  -4   1   9        4.18       -7.46     21.19 o 
  -3   1   9     3608.33     3680.54     83.47 o 
  -2   1   9      265.74      251.76     29.57 o 
  -1   1   9     5161.38     6784.57    690.51 o 
   0   1   9      307.86      281.67     28.99 o 
   1   1   9       19.86       32.70     21.58 o 
   2   1   9      100.54       74.73     24.64 o 
   3   1   9      243.41      189.59     30.86 o 
   4   1   9     1658.22     1582.37     50.85 o 
   5   1   9     4570.79     4392.94    107.25 o 
   6   1   9      842.87      842.48     78.17 o 
   7   1   9      160.79      192.98     55.36 o 
   8   1   9      952.44      987.44     79.97 o 
   9   1   9        3.19        0.73     63.11 o 
 -13   2   9       98.93       52.85     68.09 o 
 -12   2   9     1283.71     1521.36    100.85 o 
 -11   2   9     1285.77     1263.24     79.19 o 
 -10   2   9     1824.25     1754.14    135.50 o 
  -9   2   9      228.68      283.66     54.24 o 
  -8   2   9      202.42      216.59     52.22 o 
  -7   2   9       38.12       27.99     21.75 o 
  -6   2   9      458.26      449.41     28.41 o 
  -5   2   9        8.33       -0.77     15.96 o 
  -4   2   9        7.02       19.89     17.78 o 
  -3   2   9      491.15      506.66     83.38 o 
  -2   2   9       11.25       -8.74     26.12 o 
  -1   2   9      391.71      365.23     30.82 o 
   0   2   9     6288.45     5625.52    131.67 o 
   1   2   9       98.15       85.01     28.54 o 
   2   2   9      197.54      222.80     32.72 o 
   3   2   9      251.71      185.06     35.75 o 
   4   2   9     4118.68     4012.52     98.06 o 
   5   2   9      401.32      356.64     54.70 o 
   6   2   9      209.32      198.40     53.51 o 
   7   2   9      309.42      276.11     63.83 o 
   8   2   9      493.61      487.64     72.74 o 
 -13   3   9      367.65      292.07     73.00 o 
 -12   3   9       29.87       15.52     60.80 o 
 -11   3   9     2112.65     2068.03    222.41 o 
 -10   3   9       80.22       44.20     53.48 o 
  -9   3   9      871.15     1015.27     96.20 o 
  -8   3   9     1344.10     1394.49     75.53 o 
  -7   3   9      318.64      350.01     31.28 o 
  -6   3   9       22.73       -0.11     29.62 o 
  -5   3   9     7465.59     6893.57    348.51 o 
  -4   3   9       63.07       55.89     20.98 o 
  -3   3   9      168.96      118.16     25.26 o 
  -2   3   9       30.52        5.65     28.49 o 
  -1   3   9      392.14      366.88     31.66 o 
   0   3   9      305.90      250.70     32.42 o 
   1   3   9     1356.52     1230.31     46.65 o 
   2   3   9        6.54      -16.34     32.59 o 
   3   3   9     7025.24     6812.32     99.59 o 
   4   3   9      168.86      141.35     41.38 o 
   5   3   9     1174.73     1159.04     58.43 o 
   6   3   9     1037.37     1151.50     77.43 o 
   7   3   9      241.25      202.73     64.69 o 
 -12   4   9     2774.25     2687.93    137.29 o 
 -11   4   9      113.71       97.90     62.35 o 
 -10   4   9       95.63       80.97    100.50 o 
  -9   4   9      218.76      194.64     59.74 o 
  -8   4   9      167.51      241.36     57.49 o 
  -7   4   9      122.86      129.22     54.29 o 
  -6   4   9     1132.45      939.85     99.63 o 
  -5   4   9      641.73      516.25     46.71 o 
  -4   4   9     1764.21     1348.49    146.40 o 
  -3   4   9      233.81      178.72     31.67 o 
  -2   4   9       23.29        4.16     27.48 o 
  -1   4   9      105.14      110.86     30.85 o 
   0   4   9     7499.61     6872.74     92.44 o 
   1   4   9      807.05      753.31     45.07 o 
   2   4   9     2485.68     2453.64     67.05 o 
   3   4   9     1337.46     1256.09     58.15 o 
   4   4   9       93.36       30.28     42.96 o 
   5   4   9       75.05       50.35     74.53 o 
   6   4   9      173.33      154.97     66.41 o 
 -12   5   9      480.65      521.00     82.37 o 
 -11   5   9        7.03      -61.49     64.26 o 
 -10   5   9        9.16      -12.78     58.77 o 
  -9   5   9       40.76       29.37     61.20 o 
  -8   5   9      276.06      307.15     62.14 o 
  -7   5   9     3472.20     4037.53    117.17 o 
  -6   5   9       57.67      133.86     55.26 o 
  -5   5   9     1335.67      987.75    171.35 o 
  -4   5   9      856.44      846.84     44.03 o 
  -3   5   9        6.47      -20.34     34.64 o 
  -2   5   9        6.43      -31.37     31.37 o 
  -1   5   9      338.01      253.35     37.80 o 
   0   5   9      395.13      375.53     41.22 o 
   1   5   9     3688.35     3544.95    127.04 o 
   2   5   9      224.40      212.95     43.15 o 
   3   5   9     2484.56     2502.96     77.14 o 
   4   5   9       15.23       -0.71     46.01 o 
   5   5   9       11.11        5.10     61.41 o 
 -11   6   9      314.38      300.79     71.96 o 
 -10   6   9      695.82      595.99     74.43 o 
  -9   6   9      477.99      485.08     73.11 o 
  -8   6   9      190.17      164.34     64.50 o 
  -7   6   9        3.87       98.94     77.71 o 
  -6   6   9     3726.34     3840.27    251.38 o 
  -5   6   9        8.64        7.20     53.30 o 
  -4   6   9        2.22       50.22     33.24 o 
  -3   6   9        0.56       17.73     31.60 o 
  -2   6   9      456.60     1686.43    312.01 o 
  -1   6   9      387.81      349.53     43.31 o 
   0   6   9     1005.27      934.58     61.00 o 
   1   6   9      192.12      168.78     44.47 o 
   2   6   9       73.81       65.60     46.96 o 
   3   6   9      519.38      435.35     57.10 o 
   4   6   9     1025.99     1121.14     88.08 o 
 -10   7   9      142.09      202.39     69.30 o 
  -9   7   9       13.57      -18.65     66.66 o 
  -8   7   9      177.47      199.32     65.17 o 
  -7   7   9     6705.34     7507.29    988.61 o 
  -6   7   9       45.05      114.25     61.06 o 
  -5   7   9     5076.53     5450.17    342.40 o 
  -4   7   9       35.24        7.01     47.48 o 
  -3   7   9     2019.77     2075.39     76.07 o 
  -2   7   9      169.55       84.52     37.70 o 
  -1   7   9     1496.09     1312.33     54.42 o 
   0   7   9      156.93      117.85     46.63 o 
   1   7   9      256.22      243.19     50.42 o 
   2   7   9      228.12      138.28     61.91 o 
  -9   8   9     1132.85     1210.44     95.94 o 
  -8   8   9     1022.01     1018.81     78.81 o 
  -7   8   9      105.46       87.47     81.96 o 
  -6   8   9      968.08     1091.17     86.19 o 
  -5   8   9       62.87       23.15     50.76 o 
  -4   8   9     2784.98     3024.61    142.45 o 
  -3   8   9       20.46       10.89     49.69 o 
  -2   8   9        3.95       49.65     51.07 o 
  -1   8   9        3.12       -3.88     41.20 o 
   0   8   9      146.62       84.15     51.67 o 
  -5   9   9      198.57      282.89     61.10 o 
  -4   9   9        6.35      -42.41    118.00 o 
  -3   9   9       16.56      -53.90     56.42 o 
  -2 -15  10        0.17      -69.09     69.09 o 
  -1 -15  10      316.99      197.65     62.72 o 
   0 -15  10       94.70       77.50     60.50 o 
   1 -15  10       67.54      -19.88     59.10 o 
   2 -15  10        9.70      -41.86     56.83 o 
   3 -15  10     2517.04     1719.00     76.11 o 
   4 -15  10        5.03       18.03     55.07 o 
   5 -15  10       26.39      139.50    116.97 o 
  -5 -14  10      241.35      138.76     73.12 o 
  -4 -14  10      686.57      710.92     82.49 o 
  -3 -14  10       68.58       53.71     64.78 o 
  -2 -14  10       25.50      -55.81     55.81 o 
  -1 -14  10        5.01      -52.82     52.82 o 
   0 -14  10      344.15      300.14     59.94 o 
   1 -14  10       94.37       32.95    119.18 o 
   2 -14  10     1638.98     1918.99    213.58 o 
   3 -14  10       34.02       13.40     49.04 o 
   4 -14  10       14.95       -7.07     51.36 o 
   5 -14  10      524.98      530.33     58.73 o 
   6 -14  10       18.04       87.65    125.50 o 
   7 -14  10      107.78       14.44     63.60 o 
  -6 -13  10      219.68      220.82     95.00 o 
  -5 -13  10     1925.32     1812.89    100.45 o 
  -4 -13  10       34.46       95.68     62.25 o 
  -3 -13  10      193.95      180.92     55.08 o 
  -2 -13  10        9.94      -22.86     50.00 o 
  -1 -13  10      160.32       96.89     56.29 o 
   0 -13  10     1063.79      962.54     91.87 o 
   1 -13  10     1084.79      658.41     53.46 o 
   2 -13  10      324.38      268.98     47.78 o 
   3 -13  10     1279.89     1275.41     70.24 o 
   4 -13  10      234.63      234.26     50.83 o 
   5 -13  10      925.81     1055.76     61.88 o 
   6 -13  10       26.93       52.53     57.27 o 
   7 -13  10      612.58      760.22     72.56 o 
   8 -13  10     1799.16     2373.52     99.30 o 
  -8 -12  10     1801.29     1617.59    133.23 o 
  -7 -12  10       15.46       -4.20     83.95 o 
  -6 -12  10     1643.74     1599.27    123.04 o 
  -5 -12  10       63.62       85.86     60.36 o 
  -4 -12  10      465.30      469.88     59.45 o 
  -3 -12  10      144.14       86.25     49.24 o 
  -2 -12  10      491.09      427.51     53.79 o 
  -1 -12  10      136.28       85.14     43.44 o 
   0 -12  10       30.83      -16.24     48.03 o 
   1 -12  10      104.94      116.44     40.09 o 
   2 -12  10     1290.13     1323.09     61.96 o 
   3 -12  10      301.09      283.07     47.75 o 
   4 -12  10      861.74      830.88     54.68 o 
   5 -12  10       12.49      580.76    385.66 o 
   6 -12  10      841.84      789.17     54.17 o 
   7 -12  10      298.25      253.20     96.25 o 
   8 -12  10     1617.84     1751.35     89.73 o 
  -9 -11  10      205.42      120.12     96.83 o 
  -8 -11  10      301.15      271.62     89.86 o 
  -7 -11  10     1979.69     1868.57    127.06 o 
  -6 -11  10      382.50      395.57     85.48 o 
  -5 -11  10     2571.87     2563.98    105.36 o 
  -4 -11  10      775.84      763.99     60.31 o 
  -3 -11  10     1270.68     1265.30     81.98 o 
  -2 -11  10       44.44      406.47     95.20 o 
  -1 -11  10       32.84      117.95     25.23 o 
   0 -11  10      681.51      823.39    109.41 o 
   1 -11  10     3172.28     3294.29    161.95 o 
   2 -11  10      127.12       59.22     40.19 o 
   3 -11  10      226.31      185.32     41.73 o 
   4 -11  10      183.84      136.03     40.93 o 
   5 -11  10     1146.10     1080.24     53.68 o 
   6 -11  10     1251.53     1108.79     55.75 o 
   7 -11  10     1313.65     1452.94    150.59 o 
   8 -11  10      495.86      480.19     65.89 o 
   9 -11  10        5.45       20.88    109.93 o 
 -10 -10  10      388.74      286.97     92.29 o 
  -9 -10  10      272.07      287.06     94.66 o 
  -8 -10  10     1734.31     1505.36    117.93 o 
  -7 -10  10      153.43      152.97     77.63 o 
  -6 -10  10       20.47       18.01     34.07 o 
  -5 -10  10       24.37       10.42     23.38 o 
  -4 -10  10      305.99      261.11     62.30 o 
  -3 -10  10     1639.98     1713.75     67.26 o 
  -2 -10  10     4782.70     3925.22    165.75 o 
  -1 -10  10      365.10      549.60     57.94 o 
   0 -10  10     2024.77     1997.50     64.40 o 
   1 -10  10      610.32      612.32     45.48 o 
   2 -10  10      277.80      236.31     13.72 o 
   3 -10  10     1498.15     1460.31     50.14 o 
   4 -10  10       12.88      -21.28     53.94 o 
   5 -10  10      298.81      267.45     29.17 o 
   6 -10  10     1337.77     1280.73     60.21 o 
   7 -10  10      572.96      610.37     51.43 o 
   8 -10  10      353.47      377.12     47.03 o 
   9 -10  10      164.65       64.01     52.73 o 
 -10  -9  10       52.67      -25.06     79.17 o 
  -9  -9  10      303.76      207.61     47.56 o 
  -8  -9  10     1632.53     1549.50     64.24 o 
  -7  -9  10     4072.35     4053.67    148.28 o 
  -6  -9  10      253.12      221.46     27.63 o 
  -5  -9  10     1026.44     1063.93     34.21 o 
  -4  -9  10       22.30       11.75     13.90 o 
  -3  -9  10       14.09      334.88    138.16 o 
  -2  -9  10      276.09      320.15     31.09 o 
  -1  -9  10     4632.59     5100.93    122.45 o 
   0  -9  10      102.92       87.44     29.58 o 
   1  -9  10     1273.54     1166.03     51.89 o 
   2  -9  10        0.01       -5.27     11.10 o 
   3  -9  10     3698.00     3575.06    127.03 o 
   4  -9  10     1181.42     1194.22     56.67 o 
   5  -9  10        0.86        6.74     24.25 o 
   6  -9  10       73.18       49.56     24.43 o 
   7  -9  10     1607.00     1644.54     60.33 o 
   8  -9  10      102.12      189.55    152.62 o 
   9  -9  10       58.85       70.53     34.57 o 
  10  -9  10       42.33       78.86     57.38 o 
 -11  -8  10      243.71      190.53     70.07 o 
 -10  -8  10      266.01      173.61     45.14 o 
  -9  -8  10        3.04       -7.25     31.14 o 
  -8  -8  10     3267.54     3203.78    100.52 o 
  -7  -8  10      718.21      735.06     61.59 o 
  -6  -8  10     1396.53     1345.07     40.65 o 
  -5  -8  10       16.90       67.50     27.20 o 
  -4  -8  10      672.92      434.52    190.56 o 
  -3  -8  10       64.52      140.91     44.71 o 
  -2  -8  10    11418.75    12647.29    247.48 o 
  -1  -8  10        0.94        0.13     21.28 o 
   0  -8  10     3526.94     3613.76    100.84 o 
   1  -8  10      919.69      949.69     42.75 o 
   2  -8  10        9.52        8.95      9.26 o 
   3  -8  10      264.42      222.78     17.51 o 
   4  -8  10      329.34      320.89     25.36 o 
   5  -8  10      120.91       65.24     17.38 o 
   6  -8  10     2626.01     2714.93     81.16 o 
   7  -8  10     1351.99     1606.25     65.84 o 
   8  -8  10      335.83      384.43     48.81 o 
   9  -8  10       58.51      118.36     48.01 o 
  10  -8  10      394.97      340.04     81.63 o 
 -12  -7  10       28.46       48.04     49.65 o 
 -11  -7  10     1076.62      972.55     78.02 o 
 -10  -7  10      218.84      256.60     32.35 o 
  -9  -7  10      468.18      426.58     32.47 o 
  -8  -7  10      213.16      218.71     27.71 o 
  -7  -7  10     1758.16     1845.92     98.87 o 
  -6  -7  10      307.19      283.10     18.50 o 
  -5  -7  10      932.39      760.15     23.44 o 
  -4  -7  10       45.98       33.22     21.86 o 
  -3  -7  10     2307.96     2282.21    165.72 o 
  -2  -7  10       24.71       46.85     23.98 o 
  -1  -7  10    10664.80    11558.95    126.50 o 
   0  -7  10       51.10       38.77     35.32 o 
   1  -7  10     5523.09     5691.04    143.64 o 
   2  -7  10      349.27      302.94     16.02 o 
   3  -7  10      607.44      546.96     24.85 o 
   4  -7  10      584.27      571.92     28.17 o 
   5  -7  10       77.19       59.75     33.16 o 
   6  -7  10     1239.32     1338.71    137.42 o 
   7  -7  10      170.94      184.07     89.71 o 
   8  -7  10        0.72      337.59     50.19 o 
   9  -7  10       46.05       71.41     49.33 o 
  10  -7  10     3477.49     3750.92    157.09 o 
 -12  -6  10      818.70      795.61     65.98 o 
 -11  -6  10        4.35       79.12     72.06 o 
 -10  -6  10       12.25       -8.40     28.48 o 
  -9  -6  10       58.43        9.31     26.86 o 
  -8  -6  10      269.89      353.76     30.78 o 
  -7  -6  10      691.79      812.59     25.92 o 
  -6  -6  10      641.35     1311.61    130.53 o 
  -5  -6  10      458.36      473.24     41.84 o 
  -4  -6  10     1257.28     1265.59     59.57 o 
  -3  -6  10       94.75       95.13     23.87 o 
  -2  -6  10     1502.13     1589.69     62.71 o 
  -1  -6  10      377.59      375.26     31.76 o 
   0  -6  10    17322.06    17451.09    480.27 o 
   1  -6  10     1997.45     1737.10    148.57 o 
   2  -6  10     3216.93     3067.16     83.55 o 
   3  -6  10      272.43      220.40     21.34 o 
   4  -6  10      347.82      260.14    116.56 o 
   5  -6  10      364.82      437.81     58.07 o 
   6  -6  10     1699.87     1956.37    260.54 o 
   7  -6  10     1043.02     1280.60    133.20 o 
   8  -6  10       71.79      158.78     50.34 o 
   9  -6  10       15.42       21.39     47.81 o 
  10  -6  10     1169.32     1130.79    109.69 o 
 -12  -5  10     1075.65     1029.96     58.22 o 
 -11  -5  10      506.56      521.70     48.52 o 
 -10  -5  10       47.99       67.57     34.17 o 
  -9  -5  10     2541.06     2631.65     63.85 o 
  -8  -5  10      140.80      494.36     32.02 o 
  -7  -5  10      543.83      411.89     29.69 o 
  -6  -5  10      128.24      187.18     19.10 o 
  -5  -5  10     4411.56     4717.14    136.85 o 
  -4  -5  10     1851.28     1975.81     29.27 o 
  -3  -5  10    11020.76    10734.54   1375.94 o 
  -2  -5  10       34.25       15.09     15.13 o 
  -1  -5  10      323.02      379.45     27.37 o 
   0  -5  10      195.50      167.06     14.26 o 
   1  -5  10       45.44       28.50     14.66 o 
   2  -5  10       46.56       38.96     17.92 o 
   3  -5  10     9664.47     7178.19   1960.58 o 
   4  -5  10      218.56      161.41     32.67 o 
   5  -5  10     4021.48     4616.18    153.08 o 
   6  -5  10      492.10      547.34     82.72 o 
   7  -5  10     2796.13     2884.74    313.26 o 
   8  -5  10      716.93      701.13     64.36 o 
   9  -5  10       59.85       18.91     50.28 o 
  10  -5  10     1022.69     1183.22     80.12 o 
 -13  -4  10     1514.08     1423.78     87.38 o 
 -12  -4  10      465.63      494.21     78.42 o 
 -11  -4  10     2419.31     2406.79     89.11 o 
 -10  -4  10     1773.81     1867.36     58.03 o 
  -9  -4  10      194.31      234.34     33.97 o 
  -8  -4  10     6421.10     4821.69    110.10 o 
  -7  -4  10     1147.52     1225.11     46.82 o 
  -6  -4  10        9.54      -10.55     17.48 o 
  -5  -4  10       34.80        7.48     15.84 o 
  -4  -4  10     1207.50     1291.25     29.95 o 
  -3  -4  10       10.65       14.03     15.06 o 
  -2  -4  10     3188.42     3643.27     44.24 o 
  -1  -4  10      169.18      146.76     13.51 o 
   0  -4  10      120.26      105.18     12.67 o 
   1  -4  10      832.93      745.10     27.71 o 
   2  -4  10     3774.02     3326.76    267.29 o 
   3  -4  10     3982.25     3755.52     77.58 o 
   4  -4  10      371.24      438.33     39.36 o 
   5  -4  10      718.62      751.66     51.83 o 
   6  -4  10     2089.85     2197.97    160.29 o 
   7  -4  10      474.98      423.42     53.53 o 
   8  -4  10     2763.16     2814.48    131.63 o 
   9  -4  10      253.65      258.80     50.28 o 
  10  -4  10        1.58      -16.36     58.50 o 
 -13  -3  10     1746.92     1599.76    109.21 o 
 -12  -3  10     2989.91     2743.11    100.47 o 
 -11  -3  10     3822.43     3694.97    106.60 o 
 -10  -3  10      784.30      813.57     44.72 o 
  -9  -3  10      389.35      453.04     54.18 o 
  -8  -3  10       38.67       64.66     18.93 o 
  -7  -3  10      400.90      478.75     23.09 o 
  -6  -3  10     1685.51     1809.98     30.41 o 
  -5  -3  10     1304.09     1480.19     29.25 o 
  -4  -3  10       75.40       78.68     19.30 o 
  -3  -3  10       50.02       39.97     18.03 o 
  -2  -3  10      984.52     1089.28     34.11 o 
  -1  -3  10        4.20        7.18     14.20 o 
   0  -3  10      178.91      160.02     13.46 o 
   1  -3  10     1010.05      837.69    172.58 o 
   2  -3  10      259.29      232.81     33.94 o 
   3  -3  10    16948.03    14616.17   5494.98 o 
   4  -3  10      330.55      364.38     42.12 o 
   5  -3  10     5284.34     5149.58    106.74 o 
   6  -3  10      292.72      212.72     47.70 o 
   7  -3  10      695.23      685.72     91.02 o 
   8  -3  10      561.52      651.51     51.70 o 
   9  -3  10       18.82       21.77     52.70 o 
  10  -3  10       34.01      118.46     62.45 o 
 -13  -2  10       56.21      -12.63     61.47 o 
 -12  -2  10     2021.23     2095.52     92.87 o 
 -11  -2  10     2263.55     2178.06     87.95 o 
 -10  -2  10     9012.69     7399.27    235.05 o 
  -9  -2  10      334.63      395.24     38.34 o 
  -8  -2  10      769.16      833.09     29.48 o 
  -7  -2  10       46.90       31.26     18.36 o 
  -6  -2  10     3710.41     4069.29     76.81 o 
  -5  -2  10      496.28      501.55     25.51 o 
  -4  -2  10      631.38      720.76     28.83 o 
  -3  -2  10       27.65       28.96     23.78 o 
  -2  -2  10     1145.88     1290.73     33.24 o 
  -1  -2  10       46.70       28.87     20.85 o 
   0  -2  10      494.56      501.13     28.76 o 
   1  -2  10      825.99      867.01     34.71 o 
   2  -2  10     1579.60     1658.46    326.02 o 
   3  -2  10     3285.77     3165.43     80.68 o 
   4  -2  10     7563.15     7356.39    462.19 o 
   5  -2  10     1272.62     1237.01     65.23 o 
   6  -2  10     1145.67     1025.49     63.28 o 
   7  -2  10      173.48      155.68     41.75 o 
   8  -2  10        5.00       -7.02     51.87 o 
   9  -2  10        3.21      -12.61     56.85 o 
 -13  -1  10      133.66      139.23     65.28 o 
 -12  -1  10      404.51      411.11     61.18 o 
 -11  -1  10     1508.63     1386.33     97.25 o 
 -10  -1  10     2594.19     2769.89     72.98 o 
  -9  -1  10      400.23      428.08     39.21 o 
  -8  -1  10        7.95      -21.08     21.08 o 
  -7  -1  10      452.27      485.31     24.08 o 
  -6  -1  10      885.79     1020.50     25.85 o 
  -5  -1  10     3155.35     3453.37     92.23 o 
  -4  -1  10      174.53      177.14     24.31 o 
  -3  -1  10     3722.45     4157.97     61.42 o 
  -2  -1  10      466.91      435.37     27.07 o 
  -1  -1  10    11291.19    11933.71    489.33 o 
   0  -1  10       48.29       69.12     21.18 o 
   1  -1  10      279.94      312.77     42.17 o 
   2  -1  10      645.77      445.18     83.97 o 
   3  -1  10     3252.69     2899.43     82.41 o 
   4  -1  10      192.37      139.49     42.48 o 
   5  -1  10     2170.76     2049.87     65.09 o 
   6  -1  10      113.11      109.38     47.75 o 
   7  -1  10      114.92      109.02     50.96 o 
   8  -1  10      168.84      122.28     55.55 o 
   9  -1  10      128.91       64.80     64.61 o 
 -13   0  10       25.77       41.89     58.66 o 
 -12   0  10      290.65      302.62     71.85 o 
 -11   0  10      919.45      942.82     84.81 o 
 -10   0  10     1031.13     1222.96     50.17 o 
  -9   0  10     1634.21     1895.50     57.30 o 
  -8   0  10      273.94      366.89     23.04 o 
  -7   0  10      171.87      178.19     20.04 o 
  -6   0  10      128.81      163.97     21.39 o 
  -5   0  10       30.31       16.91     24.14 o 
  -4   0  10    13653.88    15055.47    336.38 o 
  -3   0  10      525.59      534.71     29.72 o 
  -2   0  10     2741.42     2889.40    120.65 o 
  -1   0  10      291.83      271.86     31.09 o 
   0   0  10     3426.02     4177.52    448.07 o 
   1   0  10        1.92        0.68     21.26 o 
   2   0  10     6784.02     6339.13    157.55 o 
   3   0  10        1.36      -22.90     22.90 o 
   4   0  10      561.64      535.87     44.51 o 
   5   0  10     1279.25     1305.08     69.50 o 
   6   0  10      119.33       88.69     48.56 o 
   7   0  10      859.17      848.58     70.79 o 
   8   0  10      321.33      398.29     93.63 o 
 -13   1  10     2330.13     1945.45    127.13 o 
 -12   1  10      124.33      110.01    117.43 o 
 -11   1  10      761.80      834.39    142.94 o 
 -10   1  10      294.29      295.94     60.78 o 
  -9   1  10      539.86      588.80     60.68 o 
  -8   1  10      881.56     1052.45    103.45 o 
  -7   1  10     3478.71     3745.21     99.22 o 
  -6   1  10      582.02      535.28     23.75 o 
  -5   1  10     3960.67     4407.86     71.60 o 
  -4   1  10       39.07       23.83     27.65 o 
  -3   1  10     2859.95     2644.23     65.45 o 
  -2   1  10       33.54       31.28     32.74 o 
  -1   1  10      338.48      376.51     52.67 o 
   0   1  10      199.99      192.14     29.87 o 
   1   1  10        0.45       31.19     24.15 o 
   2   1  10      343.89      282.29     30.80 o 
   3   1  10      363.81      361.14     36.18 o 
   4   1  10       40.61      -27.18     45.23 o 
   5   1  10      152.40      148.29     50.55 o 
   6   1  10       66.50      119.14     54.06 o 
   7   1  10     2402.68     2401.91    102.92 o 
   8   1  10     1415.18     1442.29     92.35 o 
 -12   2  10      987.10     1017.58    125.62 o 
 -11   2  10       72.71       56.40     56.26 o 
 -10   2  10       36.97      -17.88     55.56 o 
  -9   2  10      587.31      658.27     65.26 o 
  -8   2  10     8027.57     9387.70    205.60 o 
  -7   2  10      265.03      224.05     30.67 o 
  -6   2  10     6030.37     5506.30    255.07 o 
  -5   2  10       81.12       78.52     19.48 o 
  -4   2  10      983.08     1096.49     32.24 o 
  -3   2  10        0.88       -3.17     23.63 o 
  -2   2  10     2686.97     2594.42    539.46 o 
  -1   2  10       86.17       91.77     24.54 o 
   0   2  10      400.98      394.87     34.86 o 
   1   2  10      129.10      124.83     31.61 o 
   2   2  10      274.67      362.54     37.80 o 
   3   2  10       74.76       78.10     36.78 o 
   4   2  10      273.84      281.16     43.07 o 
   5   2  10        5.14        4.92     51.86 o 
   6   2  10       41.12       75.05     55.79 o 
   7   2  10     1445.10     1663.85     95.52 o 
 -12   3  10      225.27      193.12     68.83 o 
 -11   3  10       39.94       67.53     58.79 o 
 -10   3  10       19.95      -31.53     55.97 o 
  -9   3  10      292.71      303.37     80.60 o 
  -8   3  10      129.82      110.18     55.20 o 
  -7   3  10      823.22      780.66     65.51 o 
  -6   3  10     1856.73     1359.03    241.83 o 
  -5   3  10     4530.82     3984.76    184.67 o 
  -4   3  10       42.17       38.72     22.75 o 
  -3   3  10       52.73       31.11     23.37 o 
  -2   3  10        2.13       20.86     31.09 o 
  -1   3  10      124.93      119.28     30.93 o 
   0   3  10      214.51      157.35     33.28 o 
   1   3  10     2593.84     2367.38     61.45 o 
   2   3  10      237.98      171.25     39.46 o 
   3   3  10      766.26      754.76     51.05 o 
   4   3  10      187.26       81.22     52.94 o 
   5   3  10      192.26      171.54     60.05 o 
   6   3  10       25.42       60.53     87.55 o 
 -12   4  10      714.88      736.76    108.65 o 
 -11   4  10       54.82      -14.68     63.56 o 
 -10   4  10      670.25      512.22     71.35 o 
  -9   4  10        4.24      -50.08     57.86 o 
  -8   4  10     2289.48     2588.70    102.63 o 
  -7   4  10      610.35      601.86     95.60 o 
  -6   4  10     2722.53     2378.28    309.28 o 
  -5   4  10      543.57      478.22     28.00 o 
  -4   4  10      278.11      250.31     64.40 o 
  -3   4  10      364.60      374.90     39.27 o 
  -2   4  10       43.09       56.77     31.13 o 
  -1   4  10      351.11      343.14     38.18 o 
   0   4  10     8821.03     7920.76    178.54 o 
   1   4  10      472.05      425.63     43.89 o 
   2   4  10     1542.45     1380.66     59.31 o 
   3   4  10        1.99       13.27     43.97 o 
   4   4  10      203.13      200.57     59.59 o 
   5   4  10      628.52      680.46     77.44 o 
 -11   5  10       66.23       67.43     66.53 o 
 -10   5  10      336.08      362.80     71.34 o 
  -9   5  10      287.39      406.76     84.13 o 
  -8   5  10      572.69      615.39     73.30 o 
  -7   5  10     1071.40     1237.55    105.40 o 
  -6   5  10       49.56       71.93     62.23 o 
  -5   5  10     6259.04     6975.28    139.20 o 
  -4   5  10      141.86      113.42     51.83 o 
  -3   5  10      299.93      286.58     34.95 o 
  -2   5  10        0.40      -10.06     35.79 o 
  -1   5  10        8.97       27.08     37.72 o 
   0   5  10      626.59      663.25     66.01 o 
   1   5  10     2467.55     2188.77     70.02 o 
   2   5  10       56.08       24.81     44.65 o 
   3   5  10     1136.62     1203.80     80.87 o 
   4   5  10      262.73      230.97     69.13 o 
 -10   6  10       69.59       33.09    102.37 o 
  -9   6  10       68.76       71.27     75.79 o 
  -8   6  10      207.83      255.58     69.20 o 
  -7   6  10      300.89      876.95    461.10 o 
  -6   6  10       98.53      101.04     54.72 o 
  -5   6  10       73.38       64.47     52.09 o 
  -4   6  10     1227.05     1110.03     77.10 o 
  -3   6  10      667.54      666.44     56.48 o 
  -2   6  10     2489.03     2530.11    106.78 o 
  -1   6  10       25.24       47.23     42.57 o 
   0   6  10     1843.96     1708.24     66.78 o 
   1   6  10      164.13      117.49     47.34 o 
   2   6  10      510.88      428.62     57.46 o 
   3   6  10      423.21      353.00     69.24 o 
  -9   7  10     2088.34     2202.43    111.19 o 
  -8   7  10        2.20      -45.46     69.90 o 
  -7   7  10      748.38      809.79     95.45 o 
  -6   7  10        5.02      -20.51     67.24 o 
  -5   7  10       97.65       68.11     60.78 o 
  -4   7  10      533.71      526.59     59.89 o 
  -3   7  10     1351.80     1456.81     78.36 o 
  -2   7  10        0.91      -50.39     50.77 o 
  -1   7  10      939.27      906.63     53.11 o 
   0   7  10      486.20      481.16     55.50 o 
   1   7  10     2394.23     2154.86     80.58 o 
  -6   8  10      194.47      206.16     74.69 o 
  -5   8  10        8.70       14.37     47.42 o 
  -4   8  10       15.10      106.07     45.01 o 
  -3   8  10      148.31      325.09    119.28 o 
  -2 -15  11       25.09       -5.62     61.54 o 
  -1 -15  11      446.74      491.45     70.56 o 
   0 -15  11       14.28      -22.93     59.53 o 
   1 -15  11     2154.72     2122.04    180.83 o 
   2 -15  11      202.37       82.96     39.36 o 
   3 -15  11      110.77       39.61     51.55 o 
   4 -15  11      145.50     1198.66    559.05 o 
  -5 -14  11      180.48      140.60     73.52 o 
  -4 -14  11       11.17       -8.03     69.24 o 
  -3 -14  11       10.64       27.09     75.60 o 
  -2 -14  11      207.33      231.65     59.56 o 
  -1 -14  11      585.17      550.08     65.73 o 
   0 -14  11     1338.62     1504.17     79.42 o 
   1 -14  11      136.98       56.26     56.35 o 
   2 -14  11     3540.87     2934.65    254.04 o 
   3 -14  11        0.48      237.48     47.17 o 
   4 -14  11       72.89       62.68     52.68 o 
   5 -14  11       66.01       -1.43     65.12 o 
   6 -14  11        0.93       -2.25     66.50 o 
  -6 -13  11        5.23      -72.33     91.66 o 
  -5 -13  11        8.08        5.96     89.77 o 
  -4 -13  11      420.21      360.19     61.96 o 
  -3 -13  11     1627.19     1763.15     99.91 o 
  -2 -13  11       16.66       21.39     51.32 o 
  -1 -13  11     1844.37     2006.95    131.22 o 
   0 -13  11      465.60      463.75     82.27 o 
   1 -13  11      623.78      441.66     71.41 o 
   2 -13  11      542.39      560.20     56.82 o 
   3 -13  11      709.18      859.07     61.73 o 
   4 -13  11      521.94      483.90     55.26 o 
   5 -13  11       89.45       68.97     59.25 o 
   6 -13  11       87.78      167.76     80.05 o 
   7 -13  11       70.68      259.20     68.52 o 
  -7 -12  11       96.00       98.79     88.42 o 
  -6 -12  11       74.46       83.02     85.19 o 
  -5 -12  11       38.06       42.41     64.52 o 
  -4 -12  11      306.88      245.77     55.65 o 
  -3 -12  11      106.04       66.78     50.20 o 
  -2 -12  11     2721.64     2837.50    150.98 o 
  -1 -12  11       46.93        9.50     22.11 o 
   0 -12  11     4264.42     3165.52     85.12 o 
   1 -12  11       26.27      274.75    133.91 o 
   2 -12  11     2511.11     2583.78    134.55 o 
   3 -12  11       12.89      -43.02     44.10 o 
   4 -12  11      120.32      133.02     45.11 o 
   5 -12  11      987.74      948.40     75.16 o 
   6 -12  11        6.59       -2.59     56.39 o 
   7 -12  11      313.79      369.23     65.38 o 
   8 -12  11      513.27      466.07     76.22 o 
  -9 -11  11       49.89      -69.70     91.27 o 
  -8 -11  11      154.16       50.18     86.32 o 
  -7 -11  11      153.25      137.81     84.07 o 
  -6 -11  11       76.22      170.71     67.78 o 
  -5 -11  11     1693.38     1860.25     98.29 o 
  -4 -11  11     1021.45      941.74     79.61 o 
  -3 -11  11      570.19      658.91     56.73 o 
  -2 -11  11        7.63       13.19     44.08 o 
  -1 -11  11     4284.21     3497.54    255.91 o 
   0 -11  11     1181.20     1187.12     59.94 o 
   1 -11  11      313.26      289.64     44.86 o 
   2 -11  11        3.57      -40.36     40.36 o 
   3 -11  11     1690.75     1637.68     62.06 o 
   4 -11  11       21.16      -46.12     46.12 o 
   5 -11  11     2993.34     3021.02    104.55 o 
   6 -11  11      613.24      624.72     73.61 o 
   7 -11  11      293.94      227.67     62.89 o 
   8 -11  11     1848.71     2067.47    161.37 o 
  -9 -10  11     1658.63     1481.12    119.36 o 
  -8 -10  11     4489.02     4197.28    167.96 o 
  -7 -10  11      155.21      136.80     77.40 o 
  -6 -10  11      106.37       93.40     58.97 o 
  -5 -10  11      387.65      358.40     42.49 o 
  -4 -10  11      195.46      263.14     59.27 o 
  -3 -10  11       32.44       57.90     30.29 o 
  -2 -10  11       79.26      637.21    111.12 o 
  -1 -10  11       73.01       87.67     38.33 o 
   0 -10  11     1868.72     1955.15     64.55 o 
   1 -10  11       41.80       20.79     36.30 o 
   2 -10  11       69.18       73.17     36.68 o 
   3 -10  11      713.62      786.91    109.49 o 
   4 -10  11      236.35      242.27     42.97 o 
   5 -10  11      190.65      141.52     34.48 o 
   6 -10  11     5636.15     6168.04    127.45 o 
   7 -10  11      318.03      282.09     42.85 o 
   8 -10  11      792.76      777.19     80.68 o 
   9 -10  11      245.29      242.07    121.53 o 
 -10  -9  11      664.34      476.77     91.06 o 
  -9  -9  11      874.60      771.18     95.65 o 
  -8  -9  11      456.05      313.01     84.95 o 
  -7  -9  11     2284.54     2297.88    167.19 o 
  -6  -9  11        0.95       -8.84     36.14 o 
  -5  -9  11     1125.51      985.42    161.30 o 
  -4  -9  11       11.52       79.53    127.00 o 
  -3  -9  11       24.89       16.48     51.36 o 
  -2  -9  11      221.48      237.81     53.54 o 
  -1  -9  11     4180.86     4533.16    182.60 o 
   0  -9  11     3705.14     3801.20    133.69 o 
   1  -9  11      842.13      839.78     44.99 o 
   2  -9  11     1211.08     1154.30     47.50 o 
   3  -9  11       22.82       11.22     13.06 o 
   4  -9  11       30.02       23.10     23.56 o 
   5  -9  11     3889.03     4030.14     75.23 o 
   6  -9  11      896.28      864.93     48.84 o 
   7  -9  11     4017.87     4404.25    131.19 o 
   8  -9  11      176.06      151.48     41.91 o 
   9  -9  11       19.83       20.01     60.40 o 
 -11  -8  11      115.58       64.58     73.38 o 
 -10  -8  11     1423.46     1095.81     99.66 o 
  -9  -8  11      735.02      662.29     35.97 o 
  -8  -8  11     2415.85     2419.31    142.19 o 
  -7  -8  11      638.44      679.27     47.03 o 
  -6  -8  11      534.07      506.16     30.04 o 
  -5  -8  11       19.36        4.50      7.11 o 
  -4  -8  11        9.99      214.35     51.41 o 
  -3  -8  11     1602.92     1686.21     59.45 o 
  -2  -8  11     3096.20     3199.22    106.79 o 
  -1  -8  11      324.18      171.50    115.86 o 
   0  -8  11      947.80      899.22     64.14 o 
   1  -8  11       99.39      130.79     50.00 o 
   2  -8  11     7887.82     5298.15    870.09 o 
   3  -8  11      757.82      737.80     25.52 o 
   4  -8  11     1328.94     1458.52     41.85 o 
   5  -8  11     1793.04     1917.45     69.76 o 
   6  -8  11     1796.09     1823.90     73.59 o 
   7  -8  11     1661.41     1818.31     97.94 o 
   8  -8  11      631.47      808.36     89.10 o 
   9  -8  11       35.33       75.74     52.60 o 
 -11  -7  11     7305.45     6679.19    408.89 o 
 -10  -7  11       82.08       97.28     30.96 o 
  -9  -7  11     1732.58     1634.67     67.54 o 
  -8  -7  11      861.55      920.70     44.38 o 
  -7  -7  11      756.24      960.36     76.55 o 
  -6  -7  11      274.46      278.30     20.65 o 
  -5  -7  11      770.62      587.54     30.22 o 
  -4  -7  11       65.92      101.73     42.90 o 
  -3  -7  11      226.16      159.05     49.07 o 
  -2  -7  11        0.14       -2.25     23.01 o 
  -1  -7  11     3874.41     4320.72     73.76 o 
   0  -7  11       47.10       37.56     29.91 o 
   1  -7  11       17.14       13.53     11.22 o 
   2  -7  11     2408.46     2148.57     94.10 o 
   3  -7  11      288.48      330.56     23.94 o 
   4  -7  11      907.53      771.51    197.47 o 
   5  -7  11     1826.68     1849.03     64.23 o 
   6  -7  11      600.76      659.20     52.64 o 
   7  -7  11     3176.89     3861.46    396.14 o 
   8  -7  11      700.27      807.06     82.30 o 
   9  -7  11       11.22       40.95     52.92 o 
 -12  -6  11      407.25      316.39     45.59 o 
 -11  -6  11      233.81      178.35     41.31 o 
 -10  -6  11        5.44       -3.91     29.23 o 
  -9  -6  11       28.90        8.50     26.74 o 
  -8  -6  11     2271.18     2716.91    105.75 o 
  -7  -6  11      405.09      523.04     33.22 o 
  -6  -6  11     5528.83     5776.22    216.84 o 
  -5  -6  11        1.50        6.44     15.75 o 
  -4  -6  11     2563.80     2283.66    172.55 o 
  -3  -6  11     1157.45     1259.52     41.30 o 
  -2  -6  11     2100.68     1916.99    126.30 o 
  -1  -6  11       74.60       67.74     10.78 o 
   0  -6  11      555.81      489.54     47.08 o 
   1  -6  11      188.03      139.23     14.77 o 
   2  -6  11     8776.98     8335.39    193.80 o 
   3  -6  11       14.94      -14.16     19.97 o 
   4  -6  11      852.23      859.67    114.04 o 
   5  -6  11      564.88      640.01     71.95 o 
   6  -6  11      418.16      530.13     48.02 o 
   7  -6  11     1623.15     1838.52     99.96 o 
   8  -6  11      812.75     1038.57     70.55 o 
   9  -6  11       18.22      -34.63     55.18 o 
 -12  -5  11      639.40      545.01     66.34 o 
 -11  -5  11     2372.40     2341.20    189.40 o 
 -10  -5  11     1066.84     1053.61     55.24 o 
  -9  -5  11      195.13      195.12     36.25 o 
  -8  -5  11      100.21       98.09     29.29 o 
  -7  -5  11     1921.55     2075.53     90.52 o 
  -6  -5  11       59.96       53.85     20.45 o 
  -5  -5  11    11193.28    12130.83    235.30 o 
  -4  -5  11      389.81      402.86     20.96 o 
  -3  -5  11    19559.19    20281.27   2461.04 o 
  -2  -5  11      123.48      102.57     16.36 o 
  -1  -5  11      171.16      190.22     29.49 o 
   0  -5  11     1497.65     1325.26     57.48 o 
   1  -5  11      425.78      400.81     22.87 o 
   2  -5  11      365.22      352.27     25.11 o 
   3  -5  11     3128.61     2893.79    253.46 o 
   4  -5  11      334.63      342.63     39.66 o 
   5  -5  11      523.97      591.79     47.82 o 
   6  -5  11      104.59      223.63     49.08 o 
   7  -5  11       11.19       43.78     45.17 o 
   8  -5  11      114.44       38.05     51.27 o 
   9  -5  11      345.52      301.89     62.69 o 
 -12  -4  11        0.07       27.48     56.59 o 
 -11  -4  11     1487.61     1440.99     79.32 o 
 -10  -4  11     1816.41     1819.18     60.19 o 
  -9  -4  11      705.78      717.09     45.22 o 
  -7  -4  11      799.61      835.17     31.65 o 
  -6  -4  11     6498.03     7083.87    137.35 o 
  -5  -4  11      285.36      260.71     20.20 o 
  -4  -4  11     6851.60     7600.86    205.17 o 
  -2  -4  11     1558.07     1721.69     65.23 o 
  -1  -4  11        0.02       -3.21     14.58 o 
   0  -4  11     4119.90     3841.15     63.23 o 
   1  -4  11      927.06      734.99     87.66 o 
   2  -4  11      731.89      651.42     42.40 o 
   3  -4  11      502.44      531.55     59.91 o 
   4  -4  11       19.57       18.48     35.16 o 
   5  -4  11      385.97      774.68     84.32 o 
   6  -4  11      570.40      472.52     54.79 o 
   7  -4  11        2.86      -33.55     46.08 o 
   8  -4  11      320.41      298.96    102.06 o 
   9  -4  11       86.41      134.08     77.02 o 
 -13  -3  11      812.18      617.13     76.74 o 
 -12  -3  11      304.60      252.38     65.86 o 
 -11  -3  11        3.03       34.14     45.56 o 
 -10  -3  11     1247.80     1299.88     55.57 o 
  -9  -3  11        7.74     1848.03    186.81 o 
  -8  -3  11      194.18      199.02     31.15 o 
  -7  -3  11     1140.62     1211.90     31.95 o 
  -6  -3  11        1.98      -20.24     20.24 o 
  -5  -3  11    10959.87    12055.11    109.72 o 
  -4  -3  11     2605.77     2843.90     47.64 o 
  -3  -3  11    14436.33    16450.39    216.01 o 
  -2  -3  11       51.54       26.18     19.58 o 
  -1  -3  11      865.08      818.10     24.49 o 
   0  -3  11      208.60      151.69     10.94 o 
   1  -3  11      348.00      350.71     28.71 o 
   2  -3  11      140.02      409.79     57.03 o 
   3  -3  11     6913.94     6375.93   1760.12 o 
   4  -3  11       74.15      120.42     38.92 o 
   5  -3  11     1554.90     1365.37     74.38 o 
   6  -3  11      517.09      492.79     54.76 o 
   7  -3  11      641.68      616.71     62.95 o 
   8  -3  11      387.59      435.27     62.96 o 
   9  -3  11      580.53      540.88     70.31 o 
 -13  -2  11      339.28      214.01     68.57 o 
 -12  -2  11      714.15      729.94     73.48 o 
 -11  -2  11      346.92      418.43     68.53 o 
 -10  -2  11      678.00     1048.86    112.52 o 
  -9  -2  11      146.81      197.96     32.60 o 
  -8  -2  11        3.88       -4.66     23.95 o 
  -7  -2  11      142.10      138.74     22.05 o 
  -6  -2  11     2861.80     3160.97     48.08 o 
  -5  -2  11       31.94       16.24     23.20 o 
  -4  -2  11     2704.00     2802.86     49.92 o 
  -3  -2  11      170.18      109.44     29.88 o 
  -2  -2  11     7151.96     8246.29    162.04 o 
  -1  -2  11       34.23       10.70     22.83 o 
   0  -2  11      678.64      678.18     37.49 o 
   1  -2  11       16.51       29.27     26.12 o 
   2  -2  11     2618.59     3066.13    449.97 o 
   3  -2  11      677.80      639.69     51.25 o 
   4  -2  11     2338.54     2265.24     79.53 o 
   5  -2  11      742.40      766.19     59.84 o 
   6  -2  11      694.76      650.77     61.61 o 
   7  -2  11     1473.61     1493.49     79.48 o 
   8  -2  11        1.98      -41.20     57.66 o 
 -13  -1  11     2318.35     2522.69    226.31 o 
 -12  -1  11      761.94      761.85     71.01 o 
 -11  -1  11      450.67      637.64     82.78 o 
 -10  -1  11       61.02       20.19     36.63 o 
  -9  -1  11     1196.08     1346.56     53.75 o 
  -8  -1  11        4.55       -2.23     29.98 o 
  -7  -1  11      306.28      450.36     36.28 o 
  -6  -1  11       97.50       82.04     22.86 o 
  -5  -1  11      192.59      223.59     26.97 o 
  -4  -1  11       46.52       44.18     25.00 o 
  -3  -1  11      689.47      754.11     32.64 o 
  -2  -1  11      164.92      148.87     29.29 o 
  -1  -1  11     2364.82     2230.63    119.73 o 
   0  -1  11      812.76      806.53     58.06 o 
   1  -1  11     1415.10     1768.86    278.98 o 
   2  -1  11      518.90      581.13     49.70 o 
   3  -1  11     3414.89     3108.41    150.15 o 
   4  -1  11      630.59      592.80     56.60 o 
   5  -1  11      182.02      118.68     40.40 o 
   6  -1  11      143.29       77.18     49.08 o 
   7  -1  11     2852.42     2887.06    104.60 o 
   8  -1  11        5.24      -59.16     59.16 o 
 -13   0  11       54.38      169.43     65.89 o 
 -12   0  11     1930.89     1471.23    111.88 o 
 -11   0  11      195.62      189.16     57.90 o 
 -10   0  11     2286.90     2489.95     73.96 o 
  -9   0  11      258.72      280.97     40.06 o 
  -8   0  11        0.22       19.74     30.06 o 
  -7   0  11      604.07      606.60     45.12 o 
  -6   0  11     5186.71     5254.55     79.41 o 
  -5   0  11      107.60       87.29     31.65 o 
  -4   0  11        8.87       14.27     28.78 o 
  -3   0  11      220.89      170.19     31.54 o 
  -2   0  11     2843.57     2891.41     88.28 o 
  -1   0  11       56.13       67.05     37.15 o 
   0   0  11     1901.68     2227.80    429.19 o 
   1   0  11       84.31       88.51     29.95 o 
   2   0  11     1559.00     1400.45     74.13 o 
   3   0  11       93.30       54.86     37.26 o 
   4   0  11      862.87      803.42     61.83 o 
   5   0  11      947.80      985.06     67.32 o 
   6   0  11      426.09      378.94     58.91 o 
   7   0  11      492.05      492.91    105.82 o 
 -12   1  11       88.02       22.29     65.56 o 
 -11   1  11      171.44      156.96     68.14 o 
 -10   1  11       40.85       55.01     74.38 o 
  -9   1  11       42.19      520.67     88.67 o 
  -8   1  11       14.79       -8.62     30.36 o 
  -7   1  11     1595.64     1665.78     48.57 o 
  -6   1  11      109.83       80.22     30.12 o 
  -5   1  11     1142.71     1132.66     47.00 o 
  -4   1  11      187.32      169.24     31.97 o 
  -3   1  11      185.78      207.39     33.68 o 
  -2   1  11      217.91      196.90     42.28 o 
  -1   1  11    16990.13    21905.60   1598.69 o 
   0   1  11       27.03       27.82     29.56 o 
   1   1  11     6014.83     5721.86    129.72 o 
   2   1  11      524.96      531.81     47.54 o 
   3   1  11       10.98      -23.12     46.79 o 
   4   1  11       14.01      -49.96     49.96 o 
   5   1  11      508.12      453.07     60.38 o 
   6   1  11      107.73       54.50     57.94 o 
   7   1  11      712.31      717.39    102.32 o 
 -12   2  11      340.85      289.18     74.77 o 
 -11   2  11       13.76      -21.89     74.60 o 
 -10   2  11       10.47       51.49     51.45 o 
  -9   2  11     1000.27     1155.52     78.67 o 
  -8   2  11      856.91     1033.43     75.26 o 
  -7   2  11      375.46      385.36     42.84 o 
  -6   2  11       41.85       17.34     18.54 o 
  -5   2  11      453.64      420.35     25.27 o 
  -4   2  11      687.08      648.72     30.61 o 
  -3   2  11       71.51       71.85     28.20 o 
  -2   2  11       17.60       24.74     28.08 o 
  -1   2  11      590.99      556.60     36.75 o 
   0   2  11     4287.30     3902.59    148.71 o 
   1   2  11       35.88       12.97     33.71 o 
   2   2  11     5604.40     5477.81     88.04 o 
   3   2  11       62.23        5.94     40.68 o 
   4   2  11      176.62      165.74     54.76 o 
   5   2  11      243.40      202.26     60.80 o 
   6   2  11      167.83       39.20     61.98 o 
 -12   3  11      844.92      860.59     85.51 o 
 -11   3  11      896.45      651.64     78.05 o 
 -10   3  11      130.40      165.34     61.23 o 
  -9   3  11      584.99      628.65     71.36 o 
  -8   3  11      264.46      264.44     66.59 o 
  -7   3  11     5027.63     5334.24    132.83 o 
  -6   3  11      195.61      180.36     38.53 o 
  -5   3  11       10.19       11.48     23.85 o 
  -4   3  11       27.58       32.90     26.06 o 
  -3   3  11      278.17      207.37    117.51 o 
  -2   3  11      344.62      322.29     35.50 o 
  -1   3  11       37.90      -17.20     33.29 o 
   0   3  11        3.85      -22.19     35.29 o 
   1   3  11      243.35      174.14     39.29 o 
   2   3  11      410.98      378.57     45.88 o 
   3   3  11      486.86      449.47     62.90 o 
   4   3  11      142.57      141.96     58.64 o 
   5   3  11      152.95      176.72     86.01 o 
 -11   4  11      171.95      106.03     68.59 o 
 -10   4  11      515.52      603.04     76.05 o 
  -9   4  11      405.59      483.57     70.35 o 
  -8   4  11     6717.88     7873.62    163.59 o 
  -7   4  11      195.08      173.68    123.23 o 
  -6   4  11     6902.19     7337.50    364.96 o 
  -5   4  11      451.64      358.88     65.83 o 
  -4   4  11     1618.38     1314.31    143.63 o 
  -3   4  11        3.76      -22.91     35.62 o 
  -2   4  11      833.22      710.16     45.04 o 
  -1   4  11      395.24      375.45     43.83 o 
   0   4  11      665.04      658.34     49.16 o 
   1   4  11      118.18      100.07     40.64 o 
   2   4  11      596.81      519.16     64.55 o 
   3   4  11       24.17      -58.66     58.66 o 
   4   4  11       10.75       69.06     84.53 o 
 -10   5  11     1025.61     1086.86     89.90 o 
  -9   5  11      128.82      170.62     67.24 o 
  -8   5  11      244.56      198.06     68.30 o 
  -7   5  11      791.85      870.10    178.01 o 
  -6   5  11      624.76      593.29     78.04 o 
  -5   5  11     2611.89     2849.24    100.08 o 
  -4   5  11      119.17      104.45     58.50 o 
  -3   5  11       11.27      -21.39     33.81 o 
  -2   5  11      169.18      116.29     39.99 o 
  -1   5  11      589.95      555.05     58.60 o 
   0   5  11       96.33      131.97     43.40 o 
   1   5  11       14.07      -13.04     57.37 o 
   2   5  11      298.30      205.24     84.78 o 
  -9   6  11       46.46      -95.42    147.06 o 
  -8   6  11     2754.69     2971.20    200.65 o 
  -7   6  11     1074.33     1073.53    181.16 o 
  -6   6  11      661.86      766.70    140.52 o 
  -5   6  11       60.26       11.83     59.16 o 
  -4   6  11      114.68      115.25     51.95 o 
  -3   6  11       20.95       11.07     48.19 o 
  -2   6  11      160.50      193.79     51.14 o 
  -1   6  11      118.95       57.54     46.44 o 
   0   6  11     1699.26     1631.14     69.67 o 
   1   6  11      203.88      140.65     64.80 o 
  -5   7  11      683.28      685.81     68.33 o 
  -4   7  11      538.06      725.53    174.99 o 
  -3   7  11      183.16      197.94     56.27 o 
  -2   7  11       84.95       20.59    103.00 o 
  -1 -15  12      139.18      169.52     83.93 o 
   0 -15  12       10.64      -17.73     60.43 o 
   1 -15  12       16.17       30.15     58.12 o 
   2 -15  12      114.91       33.61     62.70 o 
  -4 -14  12      156.78       94.95     62.76 o 
  -3 -14  12       12.92      -58.80     58.80 o 
  -2 -14  12      117.28       46.11     58.32 o 
  -1 -14  12        2.36      -29.60     55.69 o 
   0 -14  12      881.18      882.83     97.41 o 
   1 -14  12      214.22      385.25    164.49 o 
   2 -14  12        6.16       21.63     44.84 o 
   3 -14  12       35.42       -4.78     76.18 o 
   4 -14  12      514.40      501.51     78.52 o 
   5 -14  12      848.44      805.98     85.78 o 
  -6 -13  12       34.22      -39.59     92.51 o 
  -5 -13  12       46.37       11.80     74.84 o 
  -4 -13  12      574.79      627.10    103.09 o 
  -3 -13  12     1062.52     1206.72     85.27 o 
  -2 -13  12      348.07      306.45     59.08 o 
  -1 -13  12      215.09      191.92     50.99 o 
   0 -13  12      173.46      192.44     44.53 o 
   1 -13  12      945.21      775.10     56.15 o 
   2 -13  12       41.17      257.73    136.38 o 
   3 -13  12       30.68       41.62     62.66 o 
   4 -13  12       58.27       12.61     63.29 o 
   5 -13  12     1702.40     1858.40     95.79 o 
   6 -13  12      125.02      364.48    194.17 o 
  -7 -12  12      149.18      165.42     91.11 o 
  -6 -12  12      672.16      777.27     86.83 o 
  -5 -12  12       12.24       27.26     68.89 o 
  -4 -12  12       47.63       92.47     65.61 o 
  -3 -12  12      188.68      156.44     66.14 o 
  -2 -12  12      522.50      590.15     59.17 o 
  -1 -12  12        1.34      -47.62     47.62 o 
   0 -12  12      529.19      467.15     95.74 o 
   1 -12  12      126.50      302.33     97.91 o 
   2 -12  12      714.80      715.85     55.43 o 
   3 -12  12      393.95      435.40     67.93 o 
   4 -12  12      285.45      285.08     65.76 o 
   5 -12  12       15.49       10.43     60.90 o 
   6 -12  12     1630.72     1834.61     96.39 o 
   7 -12  12       38.49      -38.94     68.04 o 
  -8 -11  12      370.40      381.45     96.51 o 
  -7 -11  12        5.54        5.56     83.72 o 
  -6 -11  12       28.42      -10.88     64.58 o 
  -5 -11  12      272.53      292.54     68.49 o 
  -4 -11  12     1243.35     1325.51    109.34 o 
  -3 -11  12     8099.27     9185.79    249.66 o 
  -2 -11  12      243.96      352.54    169.06 o 
  -1 -11  12     1792.99     1457.61    100.00 o 
   0 -11  12       87.14      105.11     43.30 o 
   1 -11  12      749.52      716.18     53.52 o 
   2 -11  12      178.38      204.11     45.15 o 
   3 -11  12        3.38      -34.89     54.72 o 
   4 -11  12      638.70      736.81     74.22 o 
   5 -11  12      323.48      263.60     64.21 o 
   6 -11  12     1701.03     1796.26    101.69 o 
   7 -11  12      289.82      286.45     69.26 o 
   8 -11  12       67.28        6.22     66.25 o 
  -9 -10  12        9.97       41.68     81.29 o 
  -8 -10  12       74.18       97.28     83.55 o 
  -7 -10  12       50.75      105.91     99.36 o 
  -6 -10  12      689.16      779.40     53.26 o 
  -5 -10  12      165.32      120.54     61.61 o 
  -4 -10  12     2123.63     2131.21     97.14 o 
  -3 -10  12      161.48      108.14     48.47 o 
  -2 -10  12     7539.41     6116.61    206.18 o 
  -1 -10  12      560.22      641.49     99.36 o 
   0 -10  12     3313.62     3491.00    140.63 o 
   1 -10  12      153.21      115.31     38.71 o 
   2 -10  12      255.69      229.78     38.68 o 
   3 -10  12      338.27     1640.98   1113.76 o 
   4 -10  12       11.31       19.70     56.28 o 
   5 -10  12      835.80      964.04     78.30 o 
   6 -10  12        1.74        1.85     68.09 o 
   7 -10  12       35.73       66.67     61.79 o 
   8 -10  12       56.48       -2.61     68.57 o 
 -10  -9  12       60.14       61.15     76.62 o 
  -9  -9  12        3.72       75.56     77.21 o 
  -8  -9  12      229.85      241.60     49.62 o 
  -7  -9  12     1664.96     1642.49     66.59 o 
  -6  -9  12      139.44       62.14     42.14 o 
  -5  -9  12       42.16       41.59     56.21 o 
  -4  -9  12     1209.76     1119.10    144.21 o 
  -3  -9  12     1280.92     1178.99    202.63 o 
  -2  -9  12        0.24        7.93     95.78 o 
  -1  -9  12     4457.00     4887.04    122.71 o 
   0  -9  12       13.15      -45.05     52.64 o 
   1  -9  12       13.49      -19.00    101.08 o 
   2  -9  12       98.84       83.51     53.25 o 
   3  -9  12      669.02      670.33    153.78 o 
   4  -9  12        5.62      -12.67     26.69 o 
   5  -9  12     2443.08     2517.97    209.09 o 
   6  -9  12      265.84      295.63     68.33 o 
   7  -9  12      157.89      116.01     62.77 o 
   8  -9  12      164.93      124.03    146.10 o 
 -10  -8  12     3281.42     2788.54    134.60 o 
  -9  -8  12      331.12      187.03     50.63 o 
  -8  -8  12      384.16      398.84     49.29 o 
  -7  -8  12      428.47      336.04     46.93 o 
  -6  -8  12     2844.35     2856.42     77.40 o 
  -5  -8  12     1253.62     1262.24    145.88 o 
  -4  -8  12     7236.15     5900.35    313.86 o 
  -3  -8  12      477.40      501.32     45.91 o 
  -2  -8  12       13.78       23.26     50.58 o 
  -1  -8  12      290.31      226.46     69.35 o 
   0  -8  12       17.72      -53.37     53.37 o 
   1  -8  12      281.26      256.09     57.11 o 
   2  -8  12     2498.86     1679.20    517.49 o 
   3  -8  12       59.67       30.32     28.44 o 
   4  -8  12     2314.98     2288.09    109.84 o 
   5  -8  12       61.32       22.01     32.79 o 
   6  -8  12     2345.24     2398.34     69.98 o 
   7  -8  12       11.30       81.03     39.44 o 
   8  -8  12      206.48      193.82     67.26 o 
 -10  -7  12       13.44      -18.13     47.13 o 
  -9  -7  12     1416.94     1480.78     55.97 o 
  -8  -7  12      594.41      591.11     31.19 o 
  -7  -7  12      223.91      257.92     48.69 o 
  -6  -7  12      167.61      417.68     35.45 o 
  -5  -7  12     1155.61      990.55     57.10 o 
  -4  -7  12      192.00      158.60     27.50 o 
  -3  -7  12     1406.14     1562.23    216.95 o 
  -2  -7  12       54.74       14.63     24.96 o 
  -1  -7  12     1307.40     1484.53     57.28 o 
   0  -7  12     2903.08     3126.13    134.18 o 
   1  -7  12     4761.60     4181.93    374.77 o 
   2  -7  12     2385.53     2213.26    152.45 o 
   3  -7  12      445.38      399.08     32.69 o 
   4  -7  12      657.16      544.05     46.03 o 
   5  -7  12      859.23      851.99     52.55 o 
   6  -7  12        8.19       66.11    140.44 o 
   7  -7  12      710.25      853.68     60.29 o 
   8  -7  12      222.35      203.25     54.79 o 
   9  -7  12      282.59      302.59     64.81 o 
 -11  -6  12      290.29      252.22     58.29 o 
 -10  -6  12      201.84      197.77     40.92 o 
  -9  -6  12       55.81       49.42     35.34 o 
  -8  -6  12        8.88       15.33     29.25 o 
  -7  -6  12     2069.85     2103.86     84.48 o 
  -6  -6  12      736.59      646.75     36.44 o 
  -5  -6  12       79.96       74.62     16.70 o 
  -4  -6  12      457.32      484.84     26.87 o 
  -3  -6  12      134.66      118.72     19.46 o 
  -2  -6  12        4.58        3.90     10.91 o 
  -1  -6  12      277.87      243.14     25.62 o 
   0  -6  12       19.57       11.11     20.36 o 
   1  -6  12      276.27      221.72     19.07 o 
   2  -6  12    11677.74    10843.50    238.41 o 
   3  -6  12       12.42       10.18     34.09 o 
   4  -6  12     4399.20     4297.63     89.75 o 
   5  -6  12      608.77      552.56     48.72 o 
   6  -6  12      815.43      768.38    136.28 o 
   7  -6  12      772.15      931.56     75.82 o 
   8  -6  12       47.75       52.29     49.94 o 
 -12  -5  12     1831.95     1827.97    163.33 o 
 -11  -5  12     3791.64     3881.53    170.29 o 
 -10  -5  12        5.29       11.91     38.58 o 
  -9  -5  12     1642.12     1737.44     54.64 o 
  -8  -5  12       16.23       30.37     34.55 o 
  -7  -5  12     1185.69     1282.14     41.83 o 
  -6  -5  12      367.01      388.87     36.18 o 
  -5  -5  12       62.67      114.19     21.70 o 
  -4  -5  12        3.49       -2.13     17.39 o 
  -3  -5  12     3191.39     3244.69    440.56 o 
  -2  -5  12        1.14       -9.86     13.36 o 
  -1  -5  12       14.27       22.25     26.50 o 
   0  -5  12      201.70      184.82     23.52 o 
   1  -5  12     1828.16     1528.85     38.87 o 
   2  -5  12     2564.04     1837.89    469.95 o 
   3  -5  12     4818.43     4580.26    109.04 o 
   4  -5  12     3210.79     3312.47    343.75 o 
   5  -5  12      217.89      257.00     45.11 o 
   6  -5  12      192.91      222.01     49.09 o 
   7  -5  12      229.29      187.73     55.95 o 
   8  -5  12       17.58      -34.75     55.12 o 
 -12  -4  12     1255.17     1267.52    211.51 o 
 -11  -4  12      760.83      762.27     72.02 o 
 -10  -4  12       11.71       20.03     36.95 o 
  -9  -4  12      174.41      217.95     34.79 o 
  -8  -4  12     1229.54     1178.65     44.52 o 
  -7  -4  12       96.07      123.23     30.17 o 
  -6  -4  12     1610.59     1808.23     58.18 o 
  -5  -4  12       64.21       53.20     22.70 o 
  -4  -4  12      455.05      440.50     30.73 o 
  -3  -4  12     1301.19     1276.90    161.27 o 
  -2  -4  12     8439.73     9247.87    274.97 o 
  -1  -4  12        0.04      -16.36     16.36 o 
   0  -4  12      144.74       63.26     24.34 o 
   1  -4  12      212.87      170.61     53.97 o 
   2  -4  12     3824.64     3445.70    165.87 o 
   3  -4  12     1070.48     1010.26     55.43 o 
   4  -4  12     2508.89     2329.91    629.79 o 
   5  -4  12      111.28       81.94     44.26 o 
   6  -4  12       37.30       42.59     45.47 o 
   7  -4  12      819.29      799.57    101.30 o 
   8  -4  12       63.44       37.12     57.51 o 
 -12  -3  12     1118.87     1085.95     81.11 o 
 -11  -3  12     1690.56     1669.28     87.96 o 
 -10  -3  12     1029.34     1274.88     54.82 o 
  -9  -3  12      757.09     1057.00     40.89 o 
  -8  -3  12       93.98       98.60     31.74 o 
  -7  -3  12      721.79      754.33     33.33 o 
  -6  -3  12       22.25       11.46     20.78 o 
  -5  -3  12     5566.92     6022.99     90.31 o 
  -4  -3  12        0.50      -19.06     23.67 o 
  -3  -3  12     1145.44     1159.25     37.00 o 
  -2  -3  12        3.42      -17.28     21.41 o 
  -1  -3  12     1114.05     1240.66     39.38 o 
   0  -3  12      639.64      590.70     40.19 o 
   1  -3  12     3467.94     3485.06    183.76 o 
   2  -3  12       18.37       85.58     34.88 o 
   3  -3  12     3469.44     3313.03    842.36 o 
   4  -3  12      228.14      229.80     45.95 o 
   5  -3  12     2584.45     2334.96     85.35 o 
   6  -3  12      106.29      119.80     81.69 o 
   7  -3  12      216.60      167.76     47.96 o 
   8  -3  12       51.84      -14.23     57.44 o 
 -12  -2  12      200.17      183.46     65.65 o 
 -11  -2  12      533.14      469.63     65.57 o 
 -10  -2  12     1523.93     1883.00    120.42 o 
  -9  -2  12      851.54      853.43     44.28 o 
  -8  -2  12     2830.27     3104.10     64.41 o 
  -7  -2  12      660.73      736.03     39.66 o 
  -6  -2  12      616.39      718.71     29.42 o 
  -5  -2  12        0.61       25.40     26.32 o 
  -4  -2  12     1876.42     1992.31     46.96 o 
  -3  -2  12        4.49      -17.92     23.36 o 
  -2  -2  12     1372.97     1429.95     52.44 o 
  -1  -2  12       93.99       78.19     26.18 o 
   0  -2  12        1.49       12.03     15.48 o 
   1  -2  12      884.04      908.42    101.26 o 
   2  -2  12       44.96       58.47     39.66 o 
   3  -2  12       49.74       31.44     37.71 o 
   4  -2  12     1601.18     1446.38     74.34 o 
   5  -2  12        4.52      -13.19     46.76 o 
   6  -2  12     4350.71     4300.23     99.00 o 
   7  -2  12     1072.02     1123.78     78.88 o 
 -12  -1  12        4.29      191.63    143.46 o 
 -11  -1  12        5.32      -14.91     66.26 o 
 -10  -1  12      991.75     1089.21     54.34 o 
  -9  -1  12     2278.22     2598.96     61.27 o 
  -8  -1  12     1417.32     1558.26     50.58 o 
  -7  -1  12     4362.33     4606.31     74.18 o 
  -6  -1  12        4.60       21.37     33.41 o 
  -5  -1  12     2282.07     2694.10     65.88 o 
  -4  -1  12      327.02      359.82     33.04 o 
  -3  -1  12     3991.33     4479.56    155.55 o 
  -2  -1  12      603.53      577.11     34.65 o 
  -1  -1  12     1009.67      956.24     69.16 o 
   0  -1  12       43.19       28.67     24.51 o 
   1  -1  12      434.78      381.29     53.81 o 
   2  -1  12        7.77      -15.85     33.29 o 
   3  -1  12      194.06      189.63     48.54 o 
   4  -1  12      541.80      488.18     48.63 o 
   5  -1  12       98.47       44.87     42.90 o 
   6  -1  12     2014.44     1918.89     88.97 o 
   7  -1  12     1371.83     1294.09     86.99 o 
 -11   0  12      174.99      101.16     62.97 o 
 -10   0  12        8.56       27.67     39.40 o 
  -9   0  12       64.42       27.62     33.32 o 
  -8   0  12     3467.98     4008.20     71.10 o 
  -7   0  12     1103.08     1231.56     48.07 o 
  -6   0  12     3147.42     3337.83     66.82 o 
  -5   0  12       59.03       73.26     35.50 o 
  -4   0  12      828.11      786.85     43.79 o 
  -3   0  12      338.44      383.45     39.76 o 
  -2   0  12       67.42      106.22     40.91 o 
  -1   0  12      186.75      166.95     31.77 o 
   0   0  12     1761.66     2303.61    235.80 o 
   1   0  12        1.65       18.34     55.39 o 
   2   0  12     1394.76     1342.83    106.94 o 
   3   0  12      108.14       65.92     40.67 o 
   4   0  12      242.38      216.50     52.03 o 
   5   0  12        4.39      -53.53     53.53 o 
   6   0  12     1899.97     1876.58    104.86 o 
 -11   1  12       19.03       -3.22     66.42 o 
 -10   1  12       19.67       35.75     76.35 o 
  -9   1  12     6274.02     6360.82    391.83 o 
  -8   1  12      283.05      256.88     44.42 o 
  -7   1  12     7867.44     8102.53    196.79 o 
  -6   1  12        7.79       19.30     35.08 o 
  -5   1  12      475.74      523.57     43.45 o 
  -4   1  12       27.41      -29.96     32.90 o 
  -3   1  12      568.89      498.10     42.98 o 
  -2   1  12      400.42      435.02     50.28 o 
  -1   1  12     2831.58     3515.55    244.46 o 
   0   1  12     1141.35     1065.98     64.51 o 
   1   1  12      249.63      207.76     33.29 o 
   2   1  12      162.44      138.10     50.35 o 
   3   1  12        7.93       49.71     48.92 o 
   4   1  12      429.48      415.03     63.04 o 
   5   1  12      446.10      558.32     70.42 o 
 -11   2  12      867.58      864.72    104.33 o 
 -10   2  12       59.44      196.64     60.37 o 
  -9   2  12       22.81      107.35     72.54 o 
  -8   2  12     2049.29     2337.06     99.83 o 
  -7   2  12      574.66      504.36     67.47 o 
  -6   2  12    11459.21    11007.94    646.79 o 
  -5   2  12      698.24      619.41     32.35 o 
  -4   2  12      818.98      754.69     34.96 o 
  -3   2  12        1.38       19.12     29.98 o 
  -2   2  12       20.44       42.65     30.24 o 
  -1   2  12      283.20      292.51     36.11 o 
   0   2  12     2868.83     2559.34     64.64 o 
   1   2  12        0.49        5.41     46.64 o 
   2   2  12      773.37      751.48     64.10 o 
   3   2  12       84.33       41.41     53.10 o 
   4   2  12      511.79      468.49     67.96 o 
   5   2  12       23.51      -39.96     61.39 o 
 -11   3  12      700.31      774.77    107.37 o 
 -10   3  12       59.59       65.25     63.81 o 
  -9   3  12     1218.83     1405.55     91.23 o 
  -8   3  12      607.50      756.38     79.59 o 
  -7   3  12       21.71      -49.49     60.55 o 
  -6   3  12      105.33       43.78     59.42 o 
  -5   3  12      471.44      418.16     45.19 o 
  -4   3  12       45.71       23.64     29.80 o 
  -3   3  12     3186.59     2671.70    853.87 o 
  -2   3  12      113.51       63.41     34.27 o 
  -1   3  12     6556.16     5897.05     91.44 o 
   0   3  12      398.73      395.06     43.90 o 
   1   3  12     3291.09     2953.19     96.64 o 
   2   3  12      463.73      412.15     62.93 o 
   3   3  12     1940.40     1812.88     90.80 o 
 -10   4  12     2215.40     2293.49    136.93 o 
  -9   4  12       22.59       43.40     63.39 o 
  -8   4  12      145.91      156.03     68.73 o 
  -7   4  12        2.79      -33.26     63.96 o 
  -6   4  12       74.01       34.07     66.15 o 
  -5   4  12     1081.44     1000.16     76.26 o 
  -4   4  12      535.75      626.85     82.44 o 
  -3   4  12        2.42       16.68     50.04 o 
  -2   4  12      352.25      356.31     42.98 o 
  -1   4  12      500.94      509.64     48.48 o 
   0   4  12     5353.29     5030.73    208.95 o 
   1   4  12      107.75      119.94     55.61 o 
   2   4  12     1770.44     1640.81    162.02 o 
  -9   5  12      292.24      315.03     77.11 o 
  -8   5  12      272.31      259.17     74.74 o 
  -7   5  12      318.03      257.28     73.37 o 
  -6   5  12        1.29       -9.08     68.06 o 
  -5   5  12      183.68      133.02     66.13 o 
  -4   5  12      141.07       90.74     47.51 o 
  -3   5  12     4229.43     4247.59    239.58 o 
  -2   5  12        0.26      -58.12     58.12 o 
  -1   5  12      402.01      369.92     59.54 o 
   0   5  12       44.31      -59.54     59.54 o 
  -6   6  12       73.22       65.33     71.66 o 
  -4   6  12     3273.40     3130.40     94.49 o 
  -3   6  12        0.45      -36.06     54.63 o 
  -2   6  12     3652.53     3393.83     96.67 o 
  -3 -14  13        2.47      -74.78     74.78 o 
  -2 -14  13     1423.74     1495.30     93.14 o 
  -1 -14  13      183.83      115.19     60.94 o 
   0 -14  13       23.47       30.43     56.46 o 
   1 -14  13      281.61      293.78    105.55 o 
   2 -14  13      874.57      686.25     75.18 o 
   3 -14  13      616.58      595.41     78.83 o 
   4 -14  13     2579.46     2939.24    130.40 o 
  -5 -13  13       44.05      -14.87     76.30 o 
  -4 -13  13        5.21        8.39     73.45 o 
  -3 -13  13      598.41      641.65     85.23 o 
  -2 -13  13      214.63      173.88     60.28 o 
  -1 -13  13      829.24      913.58     77.40 o 
   0 -13  13      236.24      253.75     52.20 o 
   1 -13  13       54.05       37.14     52.09 o 
   2 -13  13      482.48      511.54     78.25 o 
   3 -13  13      425.74      437.82     77.00 o 
   4 -13  13      432.82      415.50     74.37 o 
   5 -13  13     2949.56     3231.12    362.92 o 
  -7 -12  13       11.67      -92.77     92.77 o 
  -6 -12  13      966.33     1046.17     95.51 o 
  -5 -12  13      582.75      623.77     85.48 o 
  -4 -12  13      190.91      211.89     72.55 o 
  -3 -12  13       14.21      -10.51     66.70 o 
  -2 -12  13      593.63      673.90     81.82 o 
  -1 -12  13     2260.81     2128.27    532.13 o 
   0 -12  13      118.97      550.48    543.73 o 
   1 -12  13       86.74      138.68     62.69 o 
   2 -12  13      146.65      111.42     64.65 o 
   3 -12  13       10.24        6.02     61.03 o 
   4 -12  13     2870.23     3172.39    247.43 o 
   5 -12  13      301.25      508.98    111.17 o 
   6 -12  13     1102.05     1200.34    105.55 o 
  -8 -11  13       18.40      -10.66     91.25 o 
  -7 -11  13      330.68      293.01    100.21 o 
  -6 -11  13       49.13      -23.60     70.29 o 
  -5 -11  13        0.97       11.73     66.09 o 
  -4 -11  13      436.94      422.16     90.41 o 
  -3 -11  13     1349.09     1420.04     92.31 o 
  -2 -11  13       92.25       77.96    187.34 o 
  -1 -11  13      200.20       77.67     30.10 o 
   0 -11  13      193.57      470.08    111.31 o 
   1 -11  13     3939.31     4486.64    165.75 o 
   2 -11  13      480.88      532.61     70.83 o 
   3 -11  13      939.90     1034.91    142.72 o 
   4 -11  13      232.56      312.88     78.39 o 
   5 -11  13     2370.91     2584.64    136.93 o 
   6 -11  13      466.91      514.63     76.38 o 
   7 -11  13      368.33      281.67     73.50 o 
  -9 -10  13     1094.99     1053.57    115.38 o 
  -8 -10  13      100.27       77.68     83.97 o 
  -7 -10  13      388.34      274.67     82.98 o 
  -6 -10  13      536.62      537.34     53.09 o 
  -5 -10  13       31.36      -41.61     64.03 o 
  -4 -10  13       16.90       12.35     48.37 o 
  -3 -10  13       70.63       92.62     92.81 o 
  -2 -10  13      106.54      116.58    126.76 o 
  -1 -10  13      104.47      159.65     56.68 o 
   0 -10  13     1103.86     1210.71     81.95 o 
   1 -10  13     2611.95     2832.73    106.05 o 
   2 -10  13       58.01       36.30     70.63 o 
   3 -10  13     1368.03     1519.13     91.18 o 
   4 -10  13      891.47      907.01     80.34 o 
   5 -10  13      129.38      119.40     66.77 o 
   6 -10  13     2724.44     3016.62    113.71 o 
   7 -10  13       35.73       -8.95     69.44 o 
  -9  -9  13      906.30      827.57     99.39 o 
  -8  -9  13     1244.96     1325.97    100.24 o 
  -7  -9  13     1627.67     1578.61     77.02 o 
  -6  -9  13      130.82      122.85     45.57 o 
  -5  -9  13     1250.43     1359.47    174.58 o 
  -4  -9  13        2.80        0.34     55.97 o 
  -3  -9  13     2084.25     1793.10    179.18 o 
  -2  -9  13       72.55       -6.14     55.50 o 
  -1  -9  13      472.42      467.70     67.08 o 
   0  -9  13       58.63       12.72     57.40 o 
   1  -9  13     5725.19     5807.45    138.41 o 
   2  -9  13       78.38        7.75     57.88 o 
   3  -9  13      725.91      795.72    114.26 o 
   4  -9  13     1037.16     1018.34     93.69 o 
   5  -9  13      397.92      378.35     70.24 o 
   6  -9  13     1338.97     1392.12     91.91 o 
   7  -9  13      723.82      789.51    149.75 o 
 -10  -8  13      579.23      487.63     86.47 o 
  -9  -8  13        4.64       15.15     50.08 o 
  -8  -8  13      515.76      452.49     54.73 o 
  -7  -8  13       24.29      -19.52     44.17 o 
  -6  -8  13     2535.95     2719.17    474.85 o 
  -5  -8  13      238.59      495.65     81.38 o 
  -4  -8  13     6140.30     5285.42    425.07 o 
  -3  -8  13      422.82      516.09     63.77 o 
  -2  -8  13      776.57      752.48     70.31 o 
  -1  -8  13      229.24      244.90     60.27 o 
   0  -8  13      391.46      482.06     64.42 o 
   1  -8  13     1145.61     1329.52     82.24 o 
   2  -8  13     2126.73     2278.91    215.58 o 
   3  -8  13      266.19      264.40     60.59 o 
   4  -8  13      767.26      850.89     76.90 o 
   5  -8  13      348.43      320.44     73.48 o 
   6  -8  13      401.33      419.69     86.46 o 
   7  -8  13       45.32      -35.61     83.17 o 
   8  -8  13      307.84      339.33     82.10 o 
 -11  -7  13      455.00      269.25     85.91 o 
 -10  -7  13      145.19       52.40     52.42 o 
  -9  -7  13      104.57       62.43     46.48 o 
  -8  -7  13     1046.59     1036.60     60.39 o 
  -7  -7  13     1938.95     2033.02     56.43 o 
  -6  -7  13     1006.49     1517.49     98.84 o 
  -5  -7  13     2467.19     2331.39    178.70 o 
  -4  -7  13      359.02      527.52     64.62 o 
  -3  -7  13       15.19      -14.93     53.30 o 
  -2  -7  13       22.01       27.59     26.87 o 
  -1  -7  13     5809.40     6183.30    313.06 o 
   0  -7  13      488.46      261.54    108.01 o 
   1  -7  13        0.44      -29.52     54.23 o 
   2  -7  13        2.95      -14.45     21.81 o 
   3  -7  13       58.55       51.17     29.80 o 
   4  -7  13       56.11       42.11     36.34 o 
   5  -7  13      250.09      202.44     42.22 o 
   6  -7  13        6.93        8.14     21.85 o 
   7  -7  13      190.26      168.62     80.64 o 
   8  -7  13       16.11       33.08     88.81 o 
 -11  -6  13      683.78      652.74     97.70 o 
 -10  -6  13      293.24      190.55     54.82 o 
  -9  -6  13        9.34       -3.52     35.85 o 
  -8  -6  13       12.91       28.01     32.84 o 
  -7  -6  13      220.38      473.54     73.88 o 
  -6  -6  13     5436.83     4637.07    233.90 o 
  -5  -6  13     3668.99     3957.50    199.91 o 
  -4  -6  13     9661.22    11026.03    234.25 o 
  -3  -6  13      469.42      470.54     33.22 o 
  -2  -6  13      147.53      136.18     22.66 o 
  -1  -6  13      628.71      572.34     30.14 o 
   0  -6  13       46.80       43.29     19.61 o 
   1  -6  13      694.78      554.90     47.73 o 
   2  -6  13     1547.31     1426.00    145.65 o 
   3  -6  13       90.90       72.20     35.77 o 
   4  -6  13        2.35       -0.02     36.42 o 
   5  -6  13      289.23      268.84     45.29 o 
   6  -6  13       92.41       64.35     50.21 o 
   7  -6  13       13.91      163.96     52.75 o 
   8  -6  13      123.23      105.43     98.45 o 
 -11  -5  13       81.45       22.88     57.56 o 
 -10  -5  13       17.19       63.73     43.75 o 
  -9  -5  13       79.08       94.14     36.58 o 
  -8  -5  13       19.07       30.85     32.92 o 
  -7  -5  13      451.84      381.34     33.36 o 
  -6  -5  13       48.44       62.98     32.62 o 
  -5  -5  13     2511.73     2759.25     63.36 o 
  -4  -5  13      920.83      897.90     47.35 o 
  -3  -5  13     2397.13     2437.45    336.81 o 
  -2  -5  13      205.86      191.85     23.81 o 
  -1  -5  13      174.47      169.83     25.85 o 
   0  -5  13      719.31      608.63     28.33 o 
   1  -5  13     1690.14     1262.23    228.22 o 
   2  -5  13       36.14       39.03     31.54 o 
   3  -5  13      171.46      203.86     99.61 o 
   4  -5  13      191.15      206.78     43.12 o 
   5  -5  13      883.97      875.37    170.40 o 
   6  -5  13     2582.12     2996.78    297.00 o 
   7  -5  13       23.68       -2.55     54.30 o 
 -11  -4  13       19.74      -19.98     57.55 o 
 -10  -4  13      744.94      808.12     54.49 o 
  -9  -4  13       49.57      221.46     34.97 o 
  -8  -4  13      751.83     2058.52     60.86 o 
  -7  -4  13      398.11      407.89     36.99 o 
  -6  -4  13     2688.27     2901.56     80.03 o 
  -5  -4  13       51.00       17.94     30.65 o 
  -4  -4  13     2862.21     3136.27     52.77 o 
  -3  -4  13       22.70        7.89     19.19 o 
  -2  -4  13       14.88       14.08     23.68 o 
  -1  -4  13      718.92      722.74     24.22 o 
   0  -4  13      840.43      750.39     42.43 o 
   1  -4  13      229.54      179.74     46.60 o 
   2  -4  13     3459.27     3231.56    174.29 o 
   3  -4  13        0.44       -5.88     38.31 o 
   4  -4  13     1640.35     1560.94    205.57 o 
   5  -4  13      243.72      196.19     50.14 o 
   6  -4  13     2819.04     2910.83    204.09 o 
   7  -4  13       36.44       -5.94     58.63 o 
 -12  -3  13      325.79      322.15     68.77 o 
 -11  -3  13     1227.70     1223.24     81.91 o 
 -10  -3  13       72.76      692.55    111.99 o 
  -9  -3  13      175.11      160.72     34.17 o 
  -8  -3  13      493.10      571.13     41.12 o 
  -7  -3  13     5255.91     5651.98    147.48 o 
  -6  -3  13       61.03      109.40     35.88 o 
  -5  -3  13       94.75      266.11     52.45 o 
  -4  -3  13       12.39        3.77     26.15 o 
  -3  -3  13     2854.87     3130.56     62.89 o 
  -2  -3  13       87.93       33.70     21.36 o 
  -1  -3  13     2455.41     2423.67     88.39 o 
   0  -3  13      322.20      286.18     31.60 o 
   1  -3  13      109.53       60.09     38.52 o 
   2  -3  13      543.27      482.83     71.91 o 
   3  -3  13      972.00      834.15    220.50 o 
   4  -3  13     1032.86      950.40     70.33 o 
   5  -3  13        5.07       -0.26     50.29 o 
   6  -3  13     1372.67     1472.66     84.67 o 
   7  -3  13      388.92      350.35     55.70 o 
 -12  -2  13       35.25       10.74     65.64 o 
 -11  -2  13       67.13       53.32     64.90 o 
 -10  -2  13      807.37      683.26     47.80 o 
  -9  -2  13       20.58        6.15     24.94 o 
  -8  -2  13      302.16      277.53     38.67 o 
  -7  -2  13      264.57      225.13     36.24 o 
  -6  -2  13      196.82      226.38     39.64 o 
  -5  -2  13      155.90      178.12     39.14 o 
  -4  -2  13       82.73       28.56     27.94 o 
  -3  -2  13      886.11      960.17     59.39 o 
  -2  -2  13     9898.48    10237.14    328.27 o 
  -1  -2  13       20.18       -1.81     35.66 o 
   0  -2  13     7209.54     7060.16    400.12 o 
   1  -2  13       53.17       26.36     40.43 o 
   2  -2  13      575.93      501.26    135.23 o 
   3  -2  13      170.99      117.93     46.90 o 
   4  -2  13       10.19      -45.16     47.53 o 
   5  -2  13        9.33      -54.39     54.39 o 
   6  -2  13      221.59      154.97     52.62 o 
 -11  -1  13        3.95       91.33    101.25 o 
 -10  -1  13     1251.96     1271.67     83.00 o 
  -9  -1  13        4.05        1.89     36.84 o 
  -8  -1  13        4.67        6.98     35.66 o 
  -7  -1  13     1783.08     1949.96    100.22 o 
  -6  -1  13      955.08     1093.53     53.35 o 
  -5  -1  13      912.73      907.92     51.07 o 
  -4  -1  13       47.12       45.99     38.82 o 
  -3  -1  13       28.49      -35.57     35.57 o 
  -2  -1  13      350.09      353.93     42.07 o 
  -1  -1  13     7370.34     6818.10    354.56 o 
   0  -1  13       77.04       27.58     45.29 o 
   1  -1  13     7888.48     7374.90   2409.03 o 
   2  -1  13      131.82      108.68     46.95 o 
   3  -1  13       82.08       66.88     49.04 o 
   4  -1  13       24.54      -21.77     43.63 o 
   5  -1  13      883.76      787.34    102.34 o 
   6  -1  13      138.93      231.58     63.69 o 
 -11   0  13       14.85      -38.18     62.85 o 
 -10   0  13      150.76      173.41     63.09 o 
  -9   0  13      712.09      665.73     52.52 o 
  -8   0  13     3288.79     3440.83     80.04 o 
  -7   0  13      270.32      276.69     40.05 o 
  -6   0  13       19.50      -35.54     35.54 o 
  -5   0  13       59.16       29.83     37.78 o 
  -4   0  13     2167.62     2318.45     65.53 o 
  -3   0  13        2.43        3.02     36.58 o 
  -2   0  13     1117.44     1060.27     54.23 o 
  -1   0  13     1067.06     1130.05     47.56 o 
   0   0  13     1466.89     1434.29    358.23 o 
   1   0  13     1072.73     1047.06     67.98 o 
   2   0  13      101.22      119.02     41.69 o 
   3   0  13      194.94      199.16     52.79 o 
   4   0  13       13.11      -56.94     56.94 o 
   5   0  13        9.63      -58.44     58.44 o 
 -11   1  13      604.52      680.18     81.37 o 
 -10   1  13      470.42      520.47     73.93 o 
  -9   1  13     3943.52     4009.82    275.69 o 
  -8   1  13      558.66      562.23    112.60 o 
  -7   1  13     4358.66     4511.81    138.60 o 
  -6   1  13      625.48      668.06     45.09 o 
  -5   1  13      809.88      733.10     51.05 o 
  -4   1  13       40.63       25.73     38.14 o 
  -3   1  13      400.28      344.01     35.15 o 
  -2   1  13      912.35      891.49     49.02 o 
  -1   1  13     3516.52     4017.59    498.67 o 
   0   1  13       42.20       60.83     40.06 o 
   1   1  13     1273.39     1166.00     69.36 o 
   2   1  13       90.12       19.59     56.24 o 
   3   1  13      306.65      350.91     74.57 o 
   4   1  13      148.99      122.44     60.33 o 
 -10   2  13        8.61       45.08     56.39 o 
  -9   2  13        2.21        4.31     62.84 o 
  -8   2  13      481.45      498.53     72.53 o 
  -7   2  13      489.25      435.24     69.49 o 
  -6   2  13      293.13      251.11     66.27 o 
  -5   2  13       90.93       47.52     54.63 o 
  -4   2  13      393.69      359.43     37.22 o 
  -3   2  13      317.27      248.48     38.20 o 
  -2   2  13      335.82      294.85     53.70 o 
  -1   2  13       71.33       60.65     43.27 o 
   0   2  13        7.84       14.96     46.77 o 
   1   2  13      441.31      418.15     59.34 o 
   2   2  13     3950.33     3529.17    151.17 o 
   3   2  13       64.45       66.69     58.04 o 
  -9   3  13     3970.93     4326.15    137.21 o 
  -8   3  13      411.32      500.49     86.93 o 
  -7   3  13      502.13      478.80     75.33 o 
  -6   3  13       40.01      -22.37     63.23 o 
  -5   3  13      419.09      384.46     52.35 o 
  -4   3  13       26.48       42.07     48.61 o 
  -3   3  13     1710.46     1841.86    326.59 o 
  -2   3  13      126.43      124.99     47.32 o 
  -1   3  13     1828.83     1632.10     76.29 o 
   0   3  13      132.79       61.69     52.20 o 
   1   3  13        9.86        9.61     52.43 o 
   2   3  13       27.39       21.26     56.07 o 
  -8   4  13      822.21      957.56    121.02 o 
  -7   4  13       46.51       14.48     69.49 o 
  -6   4  13     2240.96     2149.36    107.48 o 
  -5   4  13      396.18      367.01     67.58 o 
  -4   4  13       95.41      101.64     55.96 o 
  -3   4  13        0.73       49.80     55.46 o 
  -2   4  13       60.67       11.75     76.74 o 
  -1   4  13       77.61       51.02     53.28 o 
   0   4  13      627.15      638.38     68.60 o 
  -5   5  13     2044.57     2263.09    103.81 o 
  -3   5  13     2012.46     2069.07    101.78 o 
  -2 -14  14      736.52      852.84     97.74 o 
  -1 -14  14      457.39      544.41     87.34 o 
   0 -14  14      694.81      682.18     90.77 o 
   1 -14  14      132.67      104.53     77.68 o 
   2 -14  14        2.29       -6.66     74.43 o 
  -5 -13  14      534.07      451.25     87.24 o 
  -4 -13  14        8.20       92.08     78.24 o 
  -3 -13  14     2032.91     2162.39    206.48 o 
  -2 -13  14      264.12      298.17     83.17 o 
  -1 -13  14     1378.23     1538.86    220.97 o 
   0 -13  14      340.72      370.04     90.70 o 
   1 -13  14      148.47       67.76     39.11 o 
   2 -13  14        1.73       -0.66     68.28 o 
   3 -13  14       24.43       74.89     68.00 o 
   4 -13  14      289.39      385.25     78.45 o 
  -6 -12  14      640.03      659.87     89.16 o 
  -5 -12  14      104.14       30.58     74.79 o 
  -4 -12  14     1862.87     2006.45    111.90 o 
  -3 -12  14        3.38      -27.81     71.60 o 
  -2 -12  14     3290.88     3904.36    324.43 o 
  -1 -12  14      101.80      239.93    175.59 o 
   0 -12  14       14.93       15.09     60.71 o 
   1 -12  14       74.11      186.38     65.52 o 
   2 -12  14      697.73      727.16     82.43 o 
   3 -12  14      200.07      273.95     96.64 o 
   4 -12  14     2029.19     2325.55    150.32 o 
   5 -12  14      129.14      100.50     74.05 o 
  -7 -11  14      743.36      763.40     90.97 o 
  -6 -11  14      464.41      449.37     83.16 o 
  -5 -11  14     4257.61     4673.40    144.75 o 
  -4 -11  14      111.46      124.55     68.51 o 
  -3 -11  14      701.07      862.44    159.52 o 
  -2 -11  14       11.80       49.60    112.67 o 
  -1 -11  14      497.65       88.22    140.00 o 
   0 -11  14      131.93      253.60     61.91 o 
   1 -11  14       76.09       88.91     67.20 o 
   2 -11  14     1050.92     1127.52     87.16 o 
   3 -11  14      415.59      379.88    161.48 o 
   4 -11  14      415.12      429.68     78.06 o 
   5 -11  14      609.47      603.36     91.21 o 
   6 -11  14       74.27       14.92     70.14 o 
  -8 -10  14        1.03       16.77     70.64 o 
  -7 -10  14       31.19       41.41     70.10 o 
  -6 -10  14      438.14      390.89     66.10 o 
  -5 -10  14      131.66      107.28     67.77 o 
  -4 -10  14     1038.15     1096.13    142.26 o 
  -3 -10  14      215.48      189.12    133.31 o 
  -2 -10  14     2006.84     1560.24    124.17 o 
  -1 -10  14     2607.00     2819.90    200.13 o 
   0 -10  14     1099.04     1173.93     85.89 o 
   1 -10  14      266.02      306.04    149.00 o 
   2 -10  14      248.90      121.69     69.74 o 
   3 -10  14      628.11      625.07    101.95 o 
   4 -10  14      604.84      621.88     79.05 o 
   5 -10  14       38.83      119.21     92.03 o 
   6 -10  14      393.73      445.42     81.56 o 
  -9  -9  14      193.01       44.46     86.39 o 
  -8  -9  14      218.58      183.64     51.92 o 
  -7  -9  14     2419.94     2320.60    142.93 o 
  -6  -9  14      410.79      368.14     88.28 o 
  -5  -9  14     2405.37     2652.81    109.40 o 
  -4  -9  14       56.98       80.32     46.95 o 
  -3  -9  14       45.15        0.22     10.57 o 
  -2  -9  14      154.98      159.37     63.48 o 
  -1  -9  14       13.15       34.23     61.68 o 
   0  -9  14       43.14       34.97    100.92 o 
   1  -9  14     5537.91     6061.57    426.08 o 
   2  -9  14       23.73      -59.28     92.07 o 
   3  -9  14     3436.23     3702.83    359.19 o 
   4  -9  14       85.69      105.75     65.13 o 
   5  -9  14       16.65      -39.03     66.19 o 
   6  -9  14      480.15      480.24     81.48 o 
 -10  -8  14     1384.36     1295.91    113.67 o 
  -9  -8  14       35.80        9.24     49.52 o 
  -8  -8  14      601.92      502.77     57.28 o 
  -7  -8  14      516.12      466.53     55.84 o 
  -6  -8  14        9.91       62.73     53.06 o 
  -5  -8  14      323.55      295.48     90.97 o 
  -4  -8  14     4415.15     3728.41    138.13 o 
  -3  -8  14      187.89      279.68     64.43 o 
  -2  -8  14       32.21        9.53     58.42 o 
  -1  -8  14      253.18      279.59     65.22 o 
   0  -8  14     2451.95     2707.66    220.09 o 
   1  -8  14      413.97      446.63     70.74 o 
   2  -8  14     4203.55     4273.44    434.51 o 
   3  -8  14     1871.97     1886.51     98.32 o 
   4  -8  14      389.77      323.75     73.84 o 
   5  -8  14      293.09      306.54     72.38 o 
   6  -8  14      379.62      406.97     78.53 o 
   7  -8  14        8.66      106.73     70.15 o 
 -10  -7  14       33.30      -20.76     56.24 o 
  -9  -7  14      429.29      433.86     78.40 o 
  -8  -7  14      192.33      125.94     51.13 o 
  -7  -7  14      327.27      327.74     72.07 o 
  -6  -7  14        5.16      111.49    138.34 o 
  -5  -7  14      176.20      196.61     47.05 o 
  -4  -7  14      888.97     1041.26     77.57 o 
  -3  -7  14      479.39      485.59     67.43 o 
  -2  -7  14       29.75       24.57     55.70 o 
  -1  -7  14      986.34     1089.92     79.82 o 
   0  -7  14       15.00       -6.73     58.24 o 
   1  -7  14     6256.33     6441.41    584.72 o 
   2  -7  14      354.13      351.41     70.64 o 
   3  -7  14     4998.24     5097.04    515.98 o 
   4  -7  14       64.09       43.09     65.51 o 
   5  -7  14      449.80      695.59     81.40 o 
   6  -7  14     1398.58     1424.73    126.95 o 
   7  -7  14       24.88       50.51     67.16 o 
 -10  -6  14      500.07      421.45     64.49 o 
  -9  -6  14       21.14       14.93     48.91 o 
  -8  -6  14      237.04      215.25     49.97 o 
  -7  -6  14      104.99      145.58     44.58 o 
  -6  -6  14     2975.91     2754.95    207.37 o 
  -5  -6  14       38.75      192.87     58.87 o 
  -4  -6  14      763.22      828.63     46.96 o 
  -3  -6  14       59.21       62.56     27.81 o 
  -2  -6  14      550.23      671.77     47.54 o 
  -1  -6  14      174.19       76.45     30.82 o 
   0  -6  14      647.13      671.65     72.68 o 
   1  -6  14       14.82      -30.35     60.22 o 
   2  -6  14     3915.48     3735.13    278.17 o 
   3  -6  14        1.99      168.23     68.15 o 
   4  -6  14     1702.47     1981.93    132.38 o 
   5  -6  14       40.36      185.99     65.57 o 
   6  -6  14       16.29       14.99     99.28 o 
 -11  -5  14      437.29      427.71    104.83 o 
 -10  -5  14     1343.62     1305.57     79.27 o 
  -9  -5  14     3892.42     4045.05    116.75 o 
  -8  -5  14      547.85      629.11     43.35 o 
  -7  -5  14     1081.47     1014.03     69.33 o 
  -6  -5  14       30.59       59.30     34.73 o 
  -5  -5  14     3392.97     3643.96    118.45 o 
  -4  -5  14      208.09      177.54     35.76 o 
  -3  -5  14     5054.83     5206.79    193.24 o 
  -2  -5  14      109.88       52.74     35.08 o 
  -1  -5  14       74.00       17.40     58.42 o 
   0  -5  14      323.43      271.19     34.50 o 
   1  -5  14       25.78       12.16     32.48 o 
   2  -5  14      104.45      136.89     51.18 o 
   3  -5  14      378.10      317.12     46.76 o 
   4  -5  14        5.52       35.78     40.97 o 
   5  -5  14     2497.05     2855.52    185.89 o 
   6  -5  14      184.86      446.90    108.51 o 
 -11  -4  14      652.94      640.55     96.45 o 
 -10  -4  14      221.58      252.81     47.95 o 
  -9  -4  14      874.49     1076.51     51.55 o 
  -8  -4  14     1769.74     1558.81     85.66 o 
  -7  -4  14       60.52       43.39     33.83 o 
  -6  -4  14     3024.80     3217.48     74.79 o 
  -5  -4  14      770.12      752.83     46.46 o 
  -4  -4  14      601.35      670.34     46.20 o 
  -3  -4  14     1029.58     1038.11     51.88 o 
  -2  -4  14     1530.51     1527.89     84.17 o 
  -1  -4  14      178.02      156.02     34.47 o 
   0  -4  14     2877.66     2566.34    122.55 o 
   1  -4  14       12.93      -37.92     41.20 o 
   2  -4  14      301.43      236.58     45.28 o 
   3  -4  14      902.50     1009.84    102.08 o 
   4  -4  14      310.05      225.66     80.13 o 
   5  -4  14     1277.42     1248.59     77.21 o 
   6  -4  14      974.22      986.60     77.86 o 
 -11  -3  14       58.95       -2.77     61.38 o 
 -10  -3  14      374.49      316.78     42.81 o 
  -9  -3  14     4917.24     4141.86    250.94 o 
  -8  -3  14      976.87     1031.78     50.42 o 
  -7  -3  14      774.36      889.62     60.88 o 
  -6  -3  14       13.10        5.11     36.80 o 
  -5  -3  14       55.90      102.06     39.94 o 
  -4  -3  14       79.62       27.69     38.58 o 
  -3  -3  14       98.86      148.04     40.72 o 
  -2  -3  14      410.39      395.68     40.87 o 
  -1  -3  14     1053.31      885.40     49.92 o 
   0  -3  14      162.30      131.55     39.88 o 
   1  -3  14       41.69       51.05     41.39 o 
   2  -3  14      212.54      195.54     47.62 o 
   3  -3  14      132.28       22.00     56.97 o 
   4  -3  14        3.31       26.07     48.97 o 
   5  -3  14     4020.47     4120.89    120.74 o 
   6  -3  14     2507.09     2721.37    161.52 o 
 -11  -2  14        7.39      -14.45     66.39 o 
 -10  -2  14     6651.97     5430.55    446.33 o 
  -9  -2  14      820.02      844.57     50.38 o 
  -8  -2  14     8748.10     9229.06    117.87 o 
  -7  -2  14        1.58      -34.88     36.53 o 
  -6  -2  14       29.25       97.97     41.71 o 
  -5  -2  14      109.55       77.38     40.82 o 
  -4  -2  14        8.61        2.16     40.19 o 
  -3  -2  14      527.86      539.40     45.94 o 
  -2  -2  14      614.76      558.78     47.65 o 
  -1  -2  14     1218.49     1114.11    118.97 o 
   0  -2  14      405.40      407.50     53.11 o 
   1  -2  14      293.32      290.94     51.22 o 
   2  -2  14       11.04        8.82     52.28 o 
   3  -2  14      222.15      148.29     51.90 o 
   4  -2  14       34.25        3.34     53.65 o 
   5  -2  14      246.83      247.46     52.80 o 
 -10  -1  14        3.22       10.63     61.74 o 
  -9  -1  14      592.79      633.85     55.59 o 
  -8  -1  14     1751.85     1801.95     59.74 o 
  -7  -1  14     6271.06     6766.65    162.29 o 
  -6  -1  14      760.33      681.35     52.93 o 
  -5  -1  14     1093.79     1046.45     56.87 o 
  -4  -1  14       85.09      137.60     48.68 o 
  -3  -1  14       64.77       45.01     42.70 o 
  -2  -1  14       22.53       30.11     39.82 o 
  -1  -1  14     3016.61     2846.34     93.10 o 
   0  -1  14        7.05       31.44     98.32 o 
   1  -1  14      511.51      349.20    235.82 o 
   2  -1  14        7.41        5.83     50.11 o 
   3  -1  14      662.54      604.88     62.16 o 
   4  -1  14       16.73      -44.08     47.44 o 
 -10   0  14     1322.54     1422.82     93.57 o 
  -9   0  14      925.46      990.34     67.67 o 
  -8   0  14       50.79      -22.90     47.54 o 
  -7   0  14      719.87      687.29     48.83 o 
  -6   0  14       11.99      -27.23     42.62 o 
  -5   0  14      106.92      106.07     43.50 o 
  -4   0  14     1152.07     1213.60     58.84 o 
  -3   0  14      577.43      523.38     49.59 o 
  -2   0  14     9942.17     9378.87    280.96 o 
  -1   0  14       16.55        1.22     66.80 o 
   0   0  14     2789.54     3079.27    132.70 o 
   1   0  14      159.68      221.67     44.95 o 
   2   0  14     2290.10     2199.93    150.11 o 
   3   0  14      445.13      470.02     66.29 o 
 -10   1  14      115.13      122.16     68.87 o 
  -9   1  14      112.53      104.05    104.77 o 
  -8   1  14        2.73       11.24     46.36 o 
  -7   1  14     1480.67     1485.07     75.42 o 
  -6   1  14     1233.98     1221.23     65.68 o 
  -5   1  14      321.89      314.13     48.26 o 
  -4   1  14       43.80       55.61     32.11 o 
  -3   1  14       13.11       16.65     33.15 o 
  -2   1  14      170.57      217.61     41.97 o 
  -1   1  14     2394.50     2059.03    497.18 o 
   0   1  14       32.96       -0.98     43.45 o 
   1   1  14     2851.64     2577.18     94.93 o 
   2   1  14      390.02      312.81     62.17 o 
  -9   2  14      248.08      326.32     75.80 o 
  -8   2  14      159.33      123.14     72.29 o 
  -7   2  14       29.10      -15.66     67.18 o 
  -6   2  14      688.27      608.67     78.06 o 
  -5   2  14        5.80       14.99     85.76 o 
  -4   2  14     5033.58     4510.05    120.87 o 
  -3   2  14       24.65       12.90     51.36 o 
  -2   2  14      147.89      165.77     47.71 o 
  -1   2  14       34.48       18.47     41.60 o 
   0   2  14       19.19      -22.92     52.17 o 
   1   2  14      382.32      355.76     63.44 o 
  -7   3  14      494.92      510.23     81.37 o 
  -6   3  14      152.19      117.58     70.02 o 
  -5   3  14     4305.10     4319.29    137.95 o 
  -4   3  14       38.24       69.53     71.62 o 
  -3   3  14     2603.88     2872.70    141.41 o 
  -2   3  14      230.40      131.51     81.20 o 
  -1   3  14      338.95      273.78     59.02 o 
  -3 -13  15       22.29       -9.32     78.79 o 
  -2 -13  15     1030.64     1267.08    107.22 o 
  -1 -13  15      434.09      341.54     80.35 o 
   0 -13  15     1004.28      888.14    159.41 o 
   1 -13  15      330.29      214.15     63.46 o 
   2 -13  15      562.65      677.85     85.91 o 
  -5 -12  15       48.41       59.69     78.53 o 
  -4 -12  15      761.27      809.35     94.54 o 
  -3 -12  15      150.53      267.21     79.52 o 
  -2 -12  15      593.47      679.96     89.55 o 
  -1 -12  15       72.19      120.09     54.11 o 
   0 -12  15     4655.71     3309.84    121.81 o 
   1 -12  15        0.02      -16.72     68.58 o 
   2 -12  15     1938.68     2174.76    193.06 o 
   3 -12  15      702.43      804.55    115.26 o 
   4 -12  15       63.13       42.77     75.49 o 
  -6 -11  15       67.39       20.08     75.33 o 
  -5 -11  15     1041.15     1181.14     98.29 o 
  -4 -11  15      178.81      148.10     76.15 o 
  -3 -11  15     1090.20     1207.38    131.83 o 
  -2 -11  15        0.16       11.25     94.56 o 
  -1 -11  15        2.50      -34.73     69.49 o 
   0 -11  15      982.30     1154.14     90.67 o 
   1 -11  15     1284.81     1335.16     97.26 o 
   2 -11  15       14.65      -26.44     68.79 o 
   3 -11  15      655.92      732.00     86.36 o 
   4 -11  15      149.12      109.94     74.56 o 
  -7 -10  15      942.04      779.36     88.94 o 
  -6 -10  15     2747.55     2782.05    121.34 o 
  -5 -10  15      594.87      573.08     83.61 o 
  -4 -10  15       20.07       26.89     68.20 o 
  -3 -10  15       31.62       39.89    100.55 o 
  -2 -10  15     1066.19      850.60     81.45 o 
  -1 -10  15        1.21       54.71     65.68 o 
   0 -10  15      660.59      784.50     82.04 o 
   1 -10  15       32.78       44.40    111.25 o 
   2 -10  15      381.71      404.66     97.78 o 
   3 -10  15      114.46       77.91     71.62 o 
   4 -10  15       39.20      -56.32     70.86 o 
   5 -10  15      407.89      464.13     84.33 o 
  -8  -9  15      162.34      108.58     55.40 o 
  -7  -9  15     3265.75     3377.24    169.06 o 
  -6  -9  15     1336.71     1462.97     96.84 o 
  -5  -9  15     4069.86     4468.78    241.69 o 
  -4  -9  15      200.98      529.14    232.12 o 
  -3  -9  15      143.85       21.32     71.00 o 
  -2  -9  15      921.90     1232.31     89.88 o 
  -1  -9  15       51.28      -11.80     66.15 o 
   0  -9  15      296.82      343.56     73.34 o 
   1  -9  15       57.69       50.05     67.52 o 
   2  -9  15       13.83      -68.36     68.36 o 
   3  -9  15      245.80      193.79     73.58 o 
   4  -9  15        7.80       52.84    104.80 o 
   5  -9  15      108.75       67.26     75.99 o 
  -9  -8  15       24.59        4.88     54.41 o 
  -8  -8  15      463.65      511.80     62.59 o 
  -7  -8  15      116.03      123.04     53.03 o 
  -6  -8  15     2279.31     2704.47    132.45 o 
  -5  -8  15      336.54      235.20     68.25 o 
  -4  -8  15       11.99       11.01     67.07 o 
  -3  -8  15       31.20       35.76     67.17 o 
  -2  -8  15      424.75      460.03     81.81 o 
  -1  -8  15      758.44      725.84     80.78 o 
   0  -8  15     1272.15     1274.10    165.53 o 
   1  -8  15       41.46      -21.88     64.51 o 
   2  -8  15       39.16      -20.34     65.89 o 
   3  -8  15      457.71      383.21     76.76 o 
   4  -8  15     2431.97     2530.20    116.10 o 
   5  -8  15     1169.94     1454.36    139.34 o 
  -9  -7  15      796.30      777.37     66.37 o 
  -8  -7  15       77.10       47.15     52.41 o 
  -7  -7  15     3112.51     3337.82     95.24 o 
  -6  -7  15      488.99      553.80     74.17 o 
  -5  -7  15     2082.70     2400.20    335.82 o 
  -4  -7  15       11.80      -62.71     62.71 o 
  -3  -7  15       28.50       54.17     63.50 o 
  -2  -7  15      608.33      553.98     75.02 o 
  -1  -7  15      525.22      584.45     75.84 o 
   0  -7  15       60.84       13.83     63.38 o 
   1  -7  15     2841.44     2835.56    370.28 o 
   2  -7  15      453.47      318.48     74.30 o 
   3  -7  15      316.71      466.03     77.76 o 
   4  -7  15      244.04      661.24    165.88 o 
   5  -7  15     2434.76     2612.54    411.23 o 
 -10  -6  15      263.30      276.69     69.94 o 
  -9  -6  15      830.77      963.66     67.59 o 
  -8  -6  15     2479.15     2631.10    147.59 o 
  -7  -6  15       38.34      102.89     40.62 o 
  -6  -6  15       70.01     1154.61    496.98 o 
  -5  -6  15       44.51       10.87     60.24 o 
  -4  -6  15     4682.81     5025.21    427.95 o 
  -3  -6  15      219.13      153.29     65.84 o 
  -2  -6  15     5702.03     5932.65    305.98 o 
  -1  -6  15      650.54      537.51     74.16 o 
   0  -6  15      687.03      697.16     79.00 o 
   1  -6  15      704.86      558.21     77.32 o 
   2  -6  15      422.87      463.19     94.11 o 
   3  -6  15     1014.34     1309.84    242.98 o 
   4  -6  15      521.11      614.51     85.02 o 
   5  -6  15     1702.14     2018.51    154.88 o 
 -10  -5  15       23.86       26.67     52.00 o 
  -9  -5  15      375.36      392.58     57.53 o 
  -8  -5  15      320.96      292.12     51.14 o 
  -7  -5  15      549.47      615.63     60.95 o 
  -6  -5  15        0.82       -6.78     58.75 o 
  -5  -5  15      341.32      426.89     62.75 o 
  -4  -5  15      899.18      815.89    103.51 o 
  -3  -5  15     3951.56     3768.07    292.36 o 
  -2  -5  15      796.82      702.94     67.46 o 
  -1  -5  15     6630.57     6168.08    287.94 o 
   0  -5  15       53.65        1.39     63.47 o 
   1  -5  15      870.22      837.40    150.19 o 
   2  -5  15        5.91       76.75     62.77 o 
   3  -5  15       29.23       93.07     89.89 o 
   4  -5  15      105.48       73.37     62.95 o 
   5  -5  15     1877.81     1565.81    128.35 o 
 -10  -4  15        7.79       80.53     52.51 o 
  -9  -4  15      487.64      593.49     82.54 o 
  -8  -4  15     2214.56     2568.77    263.41 o 
  -7  -4  15     1180.39     1181.28    105.47 o 
  -6  -4  15        6.54       57.31     41.45 o 
  -5  -4  15       19.64       10.01     39.25 o 
  -4  -4  15      276.87      245.91     44.68 o 
  -3  -4  15       76.34      193.15     44.18 o 
  -2  -4  15     5898.69     5651.42    143.11 o 
  -1  -4  15      315.95      229.19     39.12 o 
   0  -4  15     2089.59     1964.82    110.92 o 
   1  -4  15       33.57       15.76     37.84 o 
   2  -4  15       83.42      199.11     96.62 o 
   3  -4  15      106.20       30.77     88.71 o 
   4  -4  15     1840.02     1463.03    124.75 o 
 -10  -3  15      240.88      269.88     66.48 o 
  -9  -3  15     1848.92     1803.01    168.17 o 
  -8  -3  15        0.17       30.30     39.75 o 
  -7  -3  15       62.20       18.89     39.41 o 
  -6  -3  15      242.09      208.67     45.29 o 
  -5  -3  15     1957.33     2212.17     72.65 o 
  -4  -3  15      190.43      146.15     45.29 o 
  -3  -3  15     4700.32     4638.35    114.18 o 
  -2  -3  15      203.63      150.21     41.52 o 
  -1  -3  15     2589.85     2375.55     74.00 o 
   0  -3  15      841.05      692.35     53.21 o 
   1  -3  15       10.35      -12.83     45.82 o 
   2  -3  15      296.99      269.14     54.33 o 
   3  -3  15       88.39       61.69     50.16 o 
   4  -3  15       50.36       12.66     57.63 o 
 -10  -2  15      715.31      716.15     81.11 o 
  -9  -2  15      591.46      541.88     56.16 o 
  -8  -2  15      417.19      393.61     46.69 o 
  -7  -2  15      873.24      916.51     52.21 o 
  -6  -2  15        2.11      785.89    303.96 o 
  -5  -2  15      261.10      272.32     71.70 o 
  -4  -2  15       46.03       37.14     46.00 o 
  -3  -2  15      380.84      323.00     70.08 o 
  -2  -2  15     4286.78     3783.24    206.13 o 
  -1  -2  15      157.02      101.25     43.46 o 
   0  -2  15     6378.35     5645.93    385.62 o 
   1  -2  15        4.26        2.31     50.27 o 
   2  -2  15      184.04      110.97     46.88 o 
   3  -2  15      485.10      434.63     64.00 o 
  -9  -1  15      571.68      526.97     57.00 o 
  -8  -1  15      241.23      273.10     51.07 o 
  -7  -1  15      199.90      196.64     43.93 o 
  -6  -1  15        9.72       -4.78     45.16 o 
  -5  -1  15     1205.89     1263.38     63.81 o 
  -4  -1  15      342.06      353.91     52.25 o 
  -3  -1  15       19.95       -0.30     43.40 o 
  -2  -1  15        0.13      -27.87     42.83 o 
  -1  -1  15      217.94      161.81     46.66 o 
   0  -1  15      162.23      141.68     55.31 o 
   1  -1  15     3675.54     3367.22    984.48 o 
   2  -1  15        8.18       35.06     43.03 o 
   3  -1  15      856.26      683.33     61.47 o 
  -9   0  15      110.05      163.87     49.66 o 
  -8   0  15     1487.89     1700.46     73.58 o 
  -7   0  15        6.86      -24.64     50.07 o 
  -6   0  15      412.06      384.87     51.42 o 
  -5   0  15       36.00       -2.79     46.68 o 
  -4   0  15     1961.78     1726.63     90.97 o 
  -3   0  15       90.71       45.77     44.64 o 
  -2   0  15       45.55       43.79     45.43 o 
  -1   0  15       65.08       39.10     52.98 o 
   0   0  15      198.81      220.38     45.38 o 
   1   0  15       23.42       24.36     44.41 o 
   2   0  15      850.64      753.89     71.19 o 
  -8   1  15       44.64      -39.59     88.52 o 
  -7   1  15     3144.05     3165.61     93.64 o 
  -6   1  15      222.22      281.09     55.69 o 
  -5   1  15      191.08      165.57     63.71 o 
  -4   1  15       26.22       65.93     45.64 o 
  -3   1  15       83.01       52.80     45.67 o 
  -2   1  15      430.54      391.26     46.97 o 
  -1   1  15      390.53      398.62     55.40 o 
   0   1  15      104.57       12.15     54.85 o 
  -6   2  15     1195.12     1265.81     96.08 o 
  -5   2  15       10.45        6.79     71.52 o 
  -4   2  15      744.01      660.61     89.96 o 
  -3   2  15       24.36       11.50     56.31 o 
  -2   2  15      268.20      276.00     63.40 o 
  -4 -12  16       25.92      125.87     80.53 o 
  -3 -12  16      428.99      430.70    194.31 o 
  -2 -12  16      285.82      304.06    106.64 o 
  -1 -12  16      682.67      735.04    173.12 o 
   0 -12  16     2048.01     1637.32     99.24 o 
   1 -12  16       14.44      -50.48     74.78 o 
   2 -12  16     1184.12     1310.74    102.60 o 
  -5 -11  16     1128.85     1076.27    101.89 o 
  -4 -11  16      102.22      109.23     78.16 o 
  -3 -11  16      365.42      560.40    127.78 o 
  -2 -11  16        1.95       15.22     87.05 o 
  -1 -11  16     2121.90     1347.23    189.27 o 
   0 -11  16       29.36      -74.86     74.86 o 
   1 -11  16     2191.73     2451.87    119.69 o 
   2 -11  16      661.14      758.12     91.76 o 
   3 -11  16        5.47      -67.40     78.06 o 
  -6 -10  16        2.45       13.99     77.28 o 
  -5 -10  16       93.20       12.55     77.18 o 
  -4 -10  16       26.38      -71.75     73.12 o 
  -3 -10  16      165.69      171.43     70.01 o 
  -2 -10  16      680.99      509.39     71.11 o 
  -1 -10  16       28.00       18.08     66.28 o 
   0 -10  16     3820.99     4234.73    218.10 o 
   1 -10  16       27.59      -77.02     77.02 o 
   2 -10  16     2474.33     2346.51    229.14 o 
   3 -10  16       60.17       50.13     76.90 o 
  -7  -9  16      584.00      574.52     65.26 o 
  -6  -9  16       37.82       45.68     74.30 o 
  -5  -9  16      394.77      474.12     83.82 o 
  -4  -9  16      146.45      170.06     70.02 o 
  -3  -9  16      667.25      606.55    110.84 o 
  -2  -9  16      444.55      520.05    110.69 o 
  -1  -9  16       96.41      111.65     69.93 o 
   0  -9  16      342.80      411.86    116.46 o 
   1  -9  16     1455.30     1469.10    101.86 o 
   2  -9  16       47.66       38.32     75.13 o 
   3  -9  16     1034.20      979.78     97.76 o 
   4  -9  16      329.41      256.67     81.91 o 
  -8  -8  16      435.02      485.47     82.56 o 
  -7  -8  16      486.78      425.04     71.33 o 
  -6  -8  16      906.16      891.87     90.10 o 
  -5  -8  16      217.77      458.86    105.46 o 
  -4  -8  16     3098.35     2547.48    475.90 o 
  -3  -8  16       12.11       26.30     66.48 o 
  -2  -8  16      435.15      417.06     76.53 o 
  -1  -8  16      230.05      170.04     88.84 o 
   0  -8  16      123.38       47.83     71.25 o 
   1  -8  16        4.47      -29.65     88.93 o 
   2  -8  16      327.15      188.11     78.55 o 
   3  -8  16      120.47        0.70     76.54 o 
   4  -8  16      260.83      268.13     82.00 o 
  -8  -7  16       40.65       12.45     55.69 o 
  -7  -7  16     1997.82     1976.77    170.75 o 
  -6  -7  16      313.33      728.02     84.78 o 
  -5  -7  16      443.53      350.96     58.96 o 
  -4  -7  16      747.15      880.88     84.06 o 
  -3  -7  16      850.98      871.98     84.95 o 
  -2  -7  16      408.87      394.80     74.05 o 
  -1  -7  16     2562.25     2801.78    191.31 o 
   0  -7  16       79.15      -44.81     68.78 o 
   1  -7  16       75.51       27.93     99.95 o 
   2  -7  16       20.25      -13.50     76.61 o 
   3  -7  16     1912.88     2231.58    115.99 o 
   4  -7  16      220.27      416.12     87.82 o 
  -9  -6  16      230.60      145.29     57.50 o 
  -8  -6  16       94.88      178.57    114.95 o 
  -7  -6  16      307.60      360.98     69.75 o 
  -6  -6  16        5.86       82.09     52.78 o 
  -5  -6  16      145.98       87.86     65.08 o 
  -4  -6  16      109.39       58.38     65.66 o 
  -3  -6  16      511.57      449.83     76.45 o 
  -2  -6  16       26.05      -14.74     67.92 o 
  -1  -6  16      469.61      499.64     78.57 o 
   0  -6  16       15.74       -1.78     68.08 o 
   1  -6  16      150.22      150.40     71.87 o 
   2  -6  16      236.89      271.75     96.31 o 
   3  -6  16        2.80      934.67    100.95 o 
   4  -6  16     4761.77     5103.98    623.38 o 
  -9  -5  16     4000.03     4038.44    105.74 o 
  -8  -5  16       13.19      117.01     58.36 o 
  -7  -5  16      818.86      718.23    139.32 o 
  -6  -5  16        9.24      309.35    202.28 o 
  -5  -5  16       66.98      114.17     77.30 o 
  -4  -5  16      372.27      352.33     71.85 o 
  -3  -5  16      232.71      235.31     69.89 o 
  -2  -5  16      231.93      261.02     72.02 o 
  -1  -5  16      206.91      215.61     69.98 o 
   0  -5  16       61.59       75.90     68.33 o 
   1  -5  16       96.47       46.39     66.98 o 
   2  -5  16      734.11      706.78    117.35 o 
   3  -5  16       90.15      117.93     75.40 o 
  -9  -4  16     1220.29     1218.44     71.78 o 
  -8  -4  16     4051.70     3643.09    185.59 o 
  -7  -4  16      209.61      203.85     57.48 o 
  -6  -4  16      433.31      502.41     73.96 o 
  -5  -4  16      344.38      361.07     71.73 o 
  -4  -4  16      385.55      507.21     77.04 o 
  -3  -4  16      170.71      108.42     70.14 o 
  -2  -4  16     1483.05     1353.77     94.28 o 
  -1  -4  16      117.64       88.84     67.79 o 
   0  -4  16     1923.12     1773.96    192.82 o 
   1  -4  16      162.84      281.36     77.95 o 
   2  -4  16      334.36      344.10    126.42 o 
   3  -4  16        3.72       -0.05    102.32 o 
  -8  -3  16      409.74      295.93     60.33 o 
  -7  -3  16      307.95      387.94     61.59 o 
  -6  -3  16       19.44        9.33     45.97 o 
  -5  -3  16        9.70      -11.21     47.88 o 
  -4  -3  16      461.70      404.43     53.54 o 
  -3  -3  16     5322.83     5085.47    263.24 o 
  -2  -3  16       17.88       13.89     67.25 o 
  -1  -3  16     1948.29     1823.67    255.73 o 
   0  -3  16       72.69      189.98    101.47 o 
   1  -3  16     1346.54     1108.59    100.45 o 
   2  -3  16      148.64      294.61    107.93 o 
  -8  -2  16     2144.43     2129.19     79.16 o 
  -7  -2  16     1004.37     1079.41     57.97 o 
  -6  -2  16      784.44      911.65     61.41 o 
  -5  -2  16       61.14       36.17     49.17 o 
  -4  -2  16       39.57      -19.05     48.79 o 
  -3  -2  16      421.90      423.38     88.42 o 
  -2  -2  16     1383.56     1356.26     95.77 o 
  -1  -2  16      128.26      280.09    120.57 o 
   0  -2  16     1446.29     1304.12    306.28 o 
   1  -2  16      198.50      150.09    105.00 o 
  -8  -1  16        8.01      -37.66     48.95 o 
  -7  -1  16     1620.86     1556.74     76.82 o 
  -6  -1  16       88.83       21.44     50.23 o 
  -5  -1  16     4150.16     3982.77     98.16 o 
  -4  -1  16        1.24      -13.27     51.74 o 
  -3  -1  16     1546.75     1459.73     83.91 o 
  -2  -1  16       38.40        4.97     46.52 o 
  -1  -1  16       59.85       66.84     47.72 o 
   0  -1  16      549.71      522.18     71.20 o 
  -6   0  16     3735.68     3590.17    101.24 o 
  -5   0  16       75.47        6.70     64.65 o 
  -4   0  16     3032.18     2777.71    113.61 o 
  -3   0  16      180.78      165.36     49.28 o 
  -2   0  16      389.52      271.23     43.24 o 
  -1   0  16       56.58       39.46     40.50 o 
  -3 -11  17      607.59      637.32     96.06 o 
  -2 -11  17      331.28      414.50    163.12 o 
  -1 -11  17      412.06      170.06     67.90 o 
  -5 -10  17      271.44      333.28     89.04 o 
  -4 -10  17        9.60        6.84     79.31 o 
  -3 -10  17      835.22      839.50     91.38 o 
  -2 -10  17      113.90     -107.46    107.46 o 
  -1 -10  17        3.81       34.57     71.04 o 
   0 -10  17      923.19      942.61     97.32 o 
   1 -10  17       76.57      -42.04    135.47 o 
  -6  -9  17      488.45      523.15     91.22 o 
  -5  -9  17      756.31      857.25     97.13 o 
  -4  -9  17      681.75      728.14     90.19 o 
  -3  -9  17     2509.76     2016.76    139.05 o 
  -2  -9  17        0.05       -4.78     50.55 o 
  -1  -9  17      566.19      553.73     86.17 o 
   0  -9  17      272.62       70.49     81.34 o 
   1  -9  17      576.97      451.79     89.36 o 
   2  -9  17      121.09       60.63    104.34 o 
  -6  -8  17      173.93      153.49     71.04 o 
  -5  -8  17      948.89     1014.06    134.89 o 
  -4  -8  17      261.89      103.78     83.03 o 
  -3  -8  17      318.74      408.61     83.08 o 
  -2  -8  17     3175.40     3280.63    132.86 o 
  -1  -8  17        0.12      -79.09     79.09 o 
   0  -8  17     2322.31     2372.47    313.90 o 
   1  -8  17      411.57      345.55     87.28 o 
   2  -8  17      697.16      780.86    100.95 o 
  -7  -7  17      213.75      140.03     59.60 o 
  -6  -7  17      120.21       98.49     70.62 o 
  -5  -7  17      101.39      247.85     86.38 o 
  -4  -7  17       15.46      -56.82     73.41 o 
  -3  -7  17     4085.45     3955.41    140.18 o 
  -2  -7  17        5.77      -29.89     76.92 o 
  -1  -7  17      541.48      602.07     89.11 o 
   0  -7  17      539.86      411.87    112.76 o 
   1  -7  17       34.58        0.41     79.59 o 
   2  -7  17       39.83      176.29     80.69 o 
  -7  -6  17       33.76       47.58     74.10 o 
  -6  -6  17      251.58      261.62    108.55 o 
  -5  -6  17      560.41      602.19    139.66 o 
  -4  -6  17     5488.13     6009.37    161.09 o 
  -3  -6  17        7.58      -76.11     76.11 o 
  -2  -6  17     3369.74     3267.28    183.67 o 
  -1  -6  17      252.40      247.81     80.56 o 
   0  -6  17       57.70       80.84     74.08 o 
   1  -6  17      147.44      173.10    103.29 o 
   2  -6  17        4.86       85.64     77.27 o 
  -7  -5  17      136.21      445.20    171.89 o 
  -6  -5  17      399.42      393.76     78.56 o 
  -5  -5  17        6.85      104.96     71.00 o 
  -4  -5  17      241.65      275.36     76.61 o 
  -3  -5  17     3188.81     3386.61    130.02 o 
  -2  -5  17      779.28      803.56     91.01 o 
  -1  -5  17     6840.47     6272.21    550.75 o 
   0  -5  17       89.87       82.49     76.88 o 
   1  -5  17      240.59      208.75     75.42 o 
  -6  -4  17     2749.68     2912.48    119.19 o 
  -5  -4  17        0.22      -55.84     71.12 o 
  -4  -4  17       10.66       80.23    127.80 o 
  -3  -4  17       99.33      -22.32     77.37 o 
  -2  -4  17      151.38       79.98    104.34 o 
  -1  -4  17      190.56      133.76     87.64 o 
   0  -4  17      514.91      461.63     87.49 o 
   1  -4  17       60.58      189.46    179.86 o 
  -7  -3  17      757.20      786.84     72.09 o 
  -6  -3  17        0.24      -72.37     72.37 o 
  -5  -3  17     1033.46     1218.79     94.53 o 
  -4  -3  17       67.46      109.65     73.20 o 
  -3  -3  17      177.81      171.16     74.30 o 
  -2  -3  17       46.77       88.62     75.24 o 
  -1  -3  17      497.89      545.26    109.25 o 
   0  -3  17        0.65      116.74     77.93 o 
  -6  -2  17       11.29      183.22     76.35 o 
  -5  -2  17       35.85        7.76     69.31 o 
  -4  -2  17       18.48       32.02     72.79 o 
  -3  -2  17      199.14      225.99     86.52 o 
  -2  -2  17        4.01        1.24     75.75 o 
  -2  -8  18      908.24      884.03     99.59 o 
  -1  -8  18       29.58      113.69    168.37 o 
  -3  -7  18     1359.73     1593.22    231.73 o 
  -2  -7  18      113.76       54.88     82.61 o 
  -1  -7  18     1244.11     1371.01    110.33 o 
  -4  -6  18     2351.79     2465.16    284.62 o 
  -3  -6  18       15.57      -46.87     79.59 o 
  -2  -6  18      676.09      694.13     94.38 o 
  -3  -5  18      827.19      790.53     97.62 o 
                                                 
